# Supplementary material for: 3β-Acet­oxy-lup-20(29)-en-28-yl 1H-1,2,4-tri­azole-1-carboxyl­ate
Source: Acta Crystallogr Sect E Struct Rep Online. 2010 Oct 31;66(Pt 11):o3041. doi: 10.1107/S1600536810043515 (PMC3009070; doi:10.1107/S1600536810043515)
Supplement: Supplementary file 1 [file e-66-o3041-sup1.cif]

##############################################################################
###                                                                        ###
###        Electronic paper (Acta Crystallographica Section E)             ###
###                                                                        ###
##############################################################################
#                                                                            #
# This CIF contains the data in a paper accepted for publication in Acta     #
# Crystallographica Section E. It conforms to the requirements of Notes      #
# for Authors for Section E, and has been peer reviewed under the auspices   #
# of the IUCr Commission on Journals.                                        #
#                                                                            #
# Full details of the Crystallographic Information File format               #
# are given in the paper "The Crystallographic Information File (CIF):       #
# a New Standard Archive File for Crystallography" by S. R. Hall, F. H.      #
# Allen and I. D. Brown [Acta Cryst. (1991), A47, 655-685].                  #
#                                                                            #
# The current version of the core CIF dictionary is obtainable from          #
# ftp://ftp.iucr.org/pub/cif_core.dic. The current version number is 2.4.    #
#                                                                            #
# Software is freely available for graphical display of the structure(s) in  #
# this CIF.  For information consult the CIF home page http://www.iucr.org/  #
# cif/home.html                                                              #
#                                                                            #
# This file may be used for bona fide research purposes within the           #
# scientific community so long as proper attribution is given to the journal # 
# article from which it was obtained.                                        #
#                                                                            #
##############################################################################
                                             
data_global
_audit_creation_method     'form.cif (version 2.0)'
_journal_data_validation_number     ?
_journal_date_recd_electronic     2010-10-21
_journal_date_accepted     2010-10-25
_journal_name_full     'Acta Crystallographica, Section E'
_journal_year     2010
_journal_volume     66
_journal_issue     11
_journal_page_first     o3041
_journal_page_last     o3041
_journal_paper_category     QO
_journal_coeditor_code     BT5389
_publ_contact_author_name     'J. A. Paix\~ao'
_publ_contact_author_address
;
Faculdade Ci\^encias e Tecnologia
Departamento de F\'isica
Universidade de Coimbra
P-3004-516 Coimbra
Portugal
;
_publ_contact_author_email     jap@pollux.fis.uc.pt
_publ_contact_author_fax     351-239-829158
_publ_contact_author_phone     351-239-410644
_publ_section_title
;
3\b-Acetoxy-lup-20(29)-en-28-yl 1<i>H</i>-1,2,4-triazole-1-carboxylate
;
loop_
    _publ_author_name
    _publ_author_address
    'Santos, R.C.'
;
Laborat\'orio de Qu\'imica Farmac\^eutica
Faculdade de Farm\'acia
Universidade de Coimbra
P\'olo das Ci\^encias da Sa\'ude
Azinhaga de Santa Comba
P-3000-548 Coimbra
Portugal
;
    'Matos Beja, A.'
;
CEMDRX
Departamento de F\'isica
Faculdade de Ci\^encias e Tecnologia
Universidade de Coimbra
P-3004-516 Coimbra
Portugal
;
    'Salvador, J. A. R.'
;
Laborat\'orio de Qu\'imica Farmac\^eutica
Faculdade de Farm\'acia
Universidade de Coimbra
P\'olo das Ci\^encias da Sa\'ude
Azinhaga de Santa Comba
P-3000-548 Coimbra
Portugal
;
    'Paix\~ao, J. A.'
;
CEMDRX
Departamento de F\'isica
Faculdade de Ci\^encias e Tecnologia
Universidade de Coimbra
P-3004-516 Coimbra
Portugal
;
data_I
_audit_creation_method     SHELXL97
_chemical_name_systematic
;
3\b-Acetoxy-lup-20(29)-en-28-yl 1<i>H</i>-1,2,4-triazole-1-carboxylate
;
_chemical_name_common     ?
_chemical_formula_moiety     'C35 H53 N3 O4'
_chemical_formula_sum     'C35 H53 N3 O4'
_chemical_formula_iupac     'C35 H53 N3 O4'
_chemical_formula_weight     579.80
_chemical_melting_point     386
_symmetry_cell_setting     orthorhombic
_symmetry_space_group_name_H-M     'P 21 21 21'
_space_group_name_Hall     'P  2ac 2ab'
loop_
    _symmetry_equiv_pos_as_xyz
    'x, y, z'
    '-x+1/2, -y, z+1/2'
    'x+1/2, -y+1/2, -z'
    '-x, y+1/2, -z+1/2'
_cell_length_a     9.2108(4)
_cell_length_b     15.5383(6)
_cell_length_c     22.9270(9)
_cell_angle_alpha     90.00
_cell_angle_beta     90.00
_cell_angle_gamma     90.00
_cell_volume     3281.3(2)
_cell_formula_units_Z     4
_cell_measurement_reflns_used     5792
_cell_measurement_theta_min     2.5706
_cell_measurement_theta_max     22.2169
_cell_measurement_temperature     293(2)
_exptl_crystal_description     'triangular prism'
_exptl_crystal_colour     colourless
_exptl_crystal_size_max     0.28
_exptl_crystal_size_mid     0.24
_exptl_crystal_size_min     0.23
_exptl_crystal_density_diffrn     1.174
_exptl_crystal_density_meas     ?
_exptl_crystal_density_method     'not measured'
_exptl_crystal_F_000     1264
_exptl_absorpt_coefficient_mu     0.076
_exptl_absorpt_correction_type     multi-scan
_exptl_absorpt_process_details     '(SADABS; Sheldrick, 2000)'
_exptl_absorpt_correction_T_min     0.8802
_exptl_absorpt_correction_T_max     1.00
_diffrn_ambient_temperature     293(2)
_diffrn_radiation_type     MoK\a
_diffrn_radiation_wavelength     0.71073
_diffrn_radiation_source     'fine-focus sealed tube'
_diffrn_radiation_monochromator     graphite
_diffrn_measurement_device_type     'Bruker APEXII CCD area-detector'
_diffrn_measurement_method     '\f and \w'
_diffrn_detector_area_resol_mean     ?
_diffrn_reflns_number     61378
_diffrn_reflns_av_R_equivalents     0.0460
_diffrn_reflns_av_sigmaI/netI     0.0215
_diffrn_reflns_theta_min     1.58
_diffrn_reflns_theta_max     28.47
_diffrn_reflns_theta_full     28.47
_diffrn_measured_fraction_theta_max     0.997
_diffrn_measured_fraction_theta_full     0.997
_diffrn_reflns_limit_h_min     -12
_diffrn_reflns_limit_h_max     12
_diffrn_reflns_limit_k_min     -20
_diffrn_reflns_limit_k_max     20
_diffrn_reflns_limit_l_min     -30
_diffrn_reflns_limit_l_max     30
_diffrn_standards_number     ?
_diffrn_standards_interval_count     ?
_diffrn_standards_interval_time     ?
_diffrn_standards_decay_%     ?
_refine_special_details
;
Refinement of <i>F</i>^2^ against ALL reflections. The weighted <i>R</i>-factor
<i>wR</i> and goodness of fit <i>S</i> are based on <i>F</i>^2^, conventional
<i>R</i>-factors <i>R</i> are based on <i>F</i>, with <i>F</i> set to zero for
negative <i>F</i>^2^. The threshold expression of <i>F</i>^2^ >
\s(<i>F</i>^2^) is used only for calculating <i>R</i>-factors(gt) <i>etc</i>.
and is not relevant to the choice of reflections for refinement.
<i>R</i>-factors based on <i>F</i>^2^ are statistically about twice as large
as those based on <i>F</i>, and <i>R</i>-factors based on ALL data will be
even larger.
;
_reflns_number_total     4625
_reflns_number_gt     3264
_reflns_threshold_expression     I>2\s(I)
_refine_ls_structure_factor_coef     Fsqd
_refine_ls_matrix_type     full
_refine_ls_R_factor_all     0.0742
_refine_ls_R_factor_gt     0.0472
_refine_ls_wR_factor_gt     0.1191
_refine_ls_wR_factor_ref     0.1367
_refine_ls_goodness_of_fit_ref     1.015
_refine_ls_restrained_S_all     1.015
_refine_ls_number_reflns     4625
_refine_ls_number_parameters     386
_refine_ls_number_restraints     0
_refine_ls_hydrogen_treatment     constr
_refine_ls_weighting_scheme     calc
_refine_ls_weighting_details
       'calc w = 1/[\s^2^(Fo^2^)+(0.0682P)^2^+0.4749P] where P=(Fo^2^+2Fc^2^)/3'
_atom_sites_solution_hydrogens     geom
_atom_sites_solution_primary     direct
_atom_sites_solution_secondary     difmap
_refine_ls_shift/su_max     0.000
_refine_ls_shift/su_mean     0.000
_refine_diff_density_max     0.270
_refine_diff_density_min     -0.263
_refine_ls_extinction_method     none
_refine_ls_extinction_coef     ?
loop_
    _atom_type_symbol
    _atom_type_description
    _atom_type_scat_dispersion_real
    _atom_type_scat_dispersion_imag
    _atom_type_scat_source
    'C' 'C' 0.0033 0.0016
                         'International Tables Vol C Tables 4.2.6.8 and 6.1.1.4'
    'H' 'H' 0.0000 0.0000
                         'International Tables Vol C Tables 4.2.6.8 and 6.1.1.4'
    'N' 'N' 0.0061 0.0033
                         'International Tables Vol C Tables 4.2.6.8 and 6.1.1.4'
    'O' 'O' 0.0106 0.0060
                         'International Tables Vol C Tables 4.2.6.8 and 6.1.1.4'
_computing_data_collection     'APEX2 (Bruker, 2006)'
_computing_cell_refinement     'SAINT (Bruker, 2006)'
_computing_data_reduction     'SAINT (Bruker, 2006)'
_computing_structure_solution     'SHELXS97 (Sheldrick, 2008)'
_computing_structure_refinement     'SHELXL97 (Sheldrick, 2008)'
_computing_molecular_graphics     'PLATON (Spek, 2009)'
_computing_publication_material     'SHELXL97 (Sheldrick, 2008)'
loop_
    _atom_site_type_symbol
    _atom_site_label
    _atom_site_fract_x
    _atom_site_fract_y
    _atom_site_fract_z
    _atom_site_U_iso_or_equiv
    _atom_site_adp_type
    _atom_site_calc_flag
    _atom_site_refinement_flags
    _atom_site_occupancy
    _atom_site_disorder_assembly
    _atom_site_disorder_group
    C C1 0.6151(3) -0.06751(16) 0.10936(12) 0.0579(7) Uani d . 1 . .
    H H1A 0.7006 -0.1040 0.1092 0.069 Uiso calc R 1 . .
    H H1B 0.5885 -0.0574 0.1497 0.069 Uiso calc R 1 . .
    C C2 0.4912(4) -0.11521(19) 0.07917(14) 0.0684(8) Uani d . 1 . .
    H H2A 0.5209 -0.1317 0.0402 0.082 Uiso calc R 1 . .
    H H2B 0.4683 -0.1672 0.1007 0.082 Uiso calc R 1 . .
    C C3 0.3584(3) -0.05852(19) 0.07579(12) 0.0614(7) Uani d . 1 . .
    H H3 0.3280 -0.0444 0.1156 0.074 Uiso calc R 1 . .
    C C4 0.3822(3) 0.02562(18) 0.04263(11) 0.0554(6) Uani d . 1 . .
    C C5 0.5098(3) 0.07087(16) 0.07423(10) 0.0471(5) Uani d . 1 . .
    H H5 0.4753 0.0779 0.1144 0.057 Uiso calc R 1 . .
    C C6 0.5400(3) 0.16314(17) 0.05369(12) 0.0563(7) Uani d . 1 . .
    H H6A 0.5908 0.1617 0.0166 0.068 Uiso calc R 1 . .
    H H6B 0.4488 0.1932 0.0480 0.068 Uiso calc R 1 . .
    C C7 0.6316(3) 0.21111(16) 0.09849(12) 0.0556(6) Uani d . 1 . .
    H H7A 0.5769 0.2156 0.1345 0.067 Uiso calc R 1 . .
    H H7B 0.6490 0.2691 0.0844 0.067 Uiso calc R 1 . .
    C C8 0.7783(3) 0.16820(14) 0.11152(10) 0.0446(5) Uani d . 1 . .
    C C26 0.8744(3) 0.18187(17) 0.05709(10) 0.0548(6) Uani d . 1 . .
    H H26A 0.8204 0.1671 0.0227 0.082 Uiso calc R 1 . .
    H H26B 0.9589 0.1459 0.0598 0.082 Uiso calc R 1 . .
    H H26C 0.9036 0.2411 0.0550 0.082 Uiso calc R 1 . .
    C C9 0.7526(3) 0.07045(14) 0.12451(9) 0.0433(5) Uani d . 1 . .
    H H9 0.6988 0.0697 0.1614 0.052 Uiso calc R 1 . .
    C C10 0.6540(3) 0.01952(15) 0.08079(10) 0.0465(5) Uani d . 1 . .
    C C25 0.7321(3) 0.00105(19) 0.02266(11) 0.0613(7) Uani d . 1 . .
    H H25A 0.6960 -0.0517 0.0064 0.092 Uiso calc R 1 . .
    H H25B 0.8346 -0.0040 0.0295 0.092 Uiso calc R 1 . .
    H H25C 0.7144 0.0474 -0.0041 0.092 Uiso calc R 1 . .
    C C11 0.8960(3) 0.02553(15) 0.13842(11) 0.0502(6) Uani d . 1 . .
    H H11A 0.8764 -0.0338 0.1488 0.060 Uiso calc R 1 . .
    H H11B 0.9562 0.0253 0.1037 0.060 Uiso calc R 1 . .
    C C12 0.9794(3) 0.06810(16) 0.18781(11) 0.0531(6) Uani d . 1 . .
    H H12A 1.0733 0.0405 0.1918 0.064 Uiso calc R 1 . .
    H H12B 0.9267 0.0600 0.2240 0.064 Uiso calc R 1 . .
    C C13 1.0015(3) 0.16425(15) 0.17724(10) 0.0466(5) Uani d . 1 . .
    H H13 1.0561 0.1695 0.1407 0.056 Uiso calc R 1 . .
    C C14 0.8528(3) 0.21018(15) 0.16712(10) 0.0472(5) Uani d . 1 . .
    C C27 0.7567(3) 0.20149(19) 0.22234(12) 0.0619(7) Uani d . 1 . .
    H H27A 0.8041 0.2288 0.2547 0.093 Uiso calc R 1 . .
    H H27B 0.7419 0.1417 0.2310 0.093 Uiso calc R 1 . .
    H H27C 0.6646 0.2286 0.2155 0.093 Uiso calc R 1 . .
    C C15 0.8773(4) 0.30855(15) 0.15862(13) 0.0604(7) Uani d . 1 . .
    H H15A 0.9208 0.3178 0.1206 0.072 Uiso calc R 1 . .
    H H15B 0.7835 0.3369 0.1586 0.072 Uiso calc R 1 . .
    C C16 0.9732(4) 0.35123(18) 0.20470(13) 0.0652(8) Uani d . 1 . .
    H H16A 0.9896 0.4109 0.1941 0.078 Uiso calc R 1 . .
    H H16B 0.9238 0.3502 0.2420 0.078 Uiso calc R 1 . .
    C C17 1.1182(3) 0.30553(16) 0.21027(11) 0.0559(6) Uani d . 1 . .
    C C18 1.0915(3) 0.20927(16) 0.22413(11) 0.0512(6) Uani d . 1 . .
    H H18 1.0331 0.2079 0.2598 0.061 Uiso calc R 1 . .
    C C19 1.2424(3) 0.17477(17) 0.24085(11) 0.0565(6) Uani d . 1 . .
    H H19 1.2955 0.1624 0.2048 0.068 Uiso calc R 1 . .
    C C21 1.3161(4) 0.2544(2) 0.27089(16) 0.0756(9) Uani d . 1 . .
    H H21A 1.3307 0.2435 0.3121 0.091 Uiso calc R 1 . .
    H H21B 1.4095 0.2663 0.2531 0.091 Uiso calc R 1 . .
    C C22 1.2130(4) 0.3306(2) 0.26217(14) 0.0734(9) Uani d . 1 . .
    H H22A 1.1542 0.3398 0.2967 0.088 Uiso calc R 1 . .
    H H22B 1.2670 0.3828 0.2539 0.088 Uiso calc R 1 . .
    O O28B 1.4367(4) 0.38506(16) 0.09786(15) 0.1169(11) Uani d . 1 . .
    O O28A 1.2328(2) 0.40742(11) 0.14684(10) 0.0707(6) Uani d . 1 . .
    C C28 1.2065(4) 0.31540(16) 0.15439(13) 0.0631(8) Uani d . 1 . .
    H H28A 1.2978 0.2846 0.1576 0.076 Uiso calc R 1 . .
    H H28B 1.1531 0.2926 0.1214 0.076 Uiso calc R 1 . .
    C C28A 1.3511(3) 0.43009(17) 0.12090(12) 0.0579(7) Uani d . 1 . .
    C C30 1.1593(5) 0.0930(3) 0.33192(15) 0.1015(13) Uani d . 1 . .
    H H30A 1.0586 0.0914 0.3211 0.152 Uiso calc R 1 . .
    H H30B 1.1776 0.1434 0.3550 0.152 Uiso calc R 1 . .
    H H30C 1.1827 0.0426 0.3542 0.152 Uiso calc R 1 . .
    C C29 1.3388(5) 0.0314(2) 0.26551(18) 0.0934(12) Uani d . 1 . .
    H H29A 1.3455 -0.0164 0.2897 0.112 Uiso calc R 1 . .
    H H29B 1.3947 0.0345 0.2318 0.112 Uiso calc R 1 . .
    C C20 1.2492(4) 0.0955(2) 0.27912(12) 0.0679(8) Uani d . 1 . .
    N N28A 1.3661(3) 0.52003(13) 0.11931(9) 0.0551(5) Uani d . 1 . .
    C C28C 1.4730(4) 0.5648(2) 0.09318(16) 0.0800(10) Uani d . 1 . .
    H H28C 1.5497 0.5400 0.0729 0.096 Uiso calc R 1 . .
    N N28C 1.4553(4) 0.64662(19) 0.09998(13) 0.0913(10) Uani d . 1 . .
    C C28B 1.3339(6) 0.6496(2) 0.13141(16) 0.1047(16) Uani d . 1 . .
    H H28D 1.2941 0.7015 0.1437 0.126 Uiso calc R 1 . .
    N N28B 1.2732(4) 0.57561(17) 0.14415(13) 0.0927(10) Uani d . 1 . .
    O O3A 0.2407(3) -0.10679(15) 0.04757(9) 0.0766(6) Uani d . 1 . .
    C C3A 0.1539(4) -0.1536(2) 0.08194(17) 0.0746(9) Uani d . 1 . .
    C C3B 0.0438(5) -0.2023(3) 0.0477(2) 0.1178(17) Uani d . 1 . .
    H H3B1 -0.0081 -0.2405 0.0731 0.177 Uiso calc R 1 . .
    H H3B2 0.0916 -0.2350 0.0178 0.177 Uiso calc R 1 . .
    H H3B3 -0.0231 -0.1627 0.0300 0.177 Uiso calc R 1 . .
    O O3B 0.1642(3) -0.15572(16) 0.13343(11) 0.0893(7) Uani d . 1 . .
    C C23 0.2444(4) 0.0802(2) 0.04879(15) 0.0751(9) Uani d . 1 . .
    H H23A 0.1617 0.0470 0.0367 0.113 Uiso calc R 1 . .
    H H23B 0.2525 0.1305 0.0247 0.113 Uiso calc R 1 . .
    H H23C 0.2326 0.0972 0.0888 0.113 Uiso calc R 1 . .
    C C24 0.4052(4) 0.0100(2) -0.02329(11) 0.0722(9) Uani d . 1 . .
    H H24A 0.4741 -0.0357 -0.0287 0.108 Uiso calc R 1 . .
    H H24B 0.4413 0.0616 -0.0411 0.108 Uiso calc R 1 . .
    H H24C 0.3145 -0.0057 -0.0410 0.108 Uiso calc R 1 . .
loop_
    _atom_site_aniso_label
    _atom_site_aniso_U_11
    _atom_site_aniso_U_22
    _atom_site_aniso_U_33
    _atom_site_aniso_U_12
    _atom_site_aniso_U_13
    _atom_site_aniso_U_23
    C1 0.0710(18) 0.0417(12) 0.0609(14) -0.0054(13) -0.0163(14) 0.0070(11)
    C2 0.081(2) 0.0515(15) 0.0729(18) -0.0131(16) -0.0204(17) 0.0042(13)
    C3 0.0663(18) 0.0673(17) 0.0506(13) -0.0177(15) -0.0091(13) -0.0030(12)
    C4 0.0584(16) 0.0628(16) 0.0450(12) 0.0015(14) -0.0051(12) 0.0002(11)
    C5 0.0529(14) 0.0493(13) 0.0391(11) 0.0029(12) -0.0007(11) 0.0023(10)
    C6 0.0595(17) 0.0511(15) 0.0585(14) 0.0087(13) -0.0062(13) 0.0123(12)
    C7 0.0610(16) 0.0405(12) 0.0653(15) 0.0070(13) -0.0060(14) 0.0056(11)
    C8 0.0538(15) 0.0354(11) 0.0446(11) 0.0047(10) 0.0025(11) 0.0067(9)
    C26 0.0673(17) 0.0485(13) 0.0486(12) -0.0040(13) 0.0025(13) 0.0091(11)
    C9 0.0534(14) 0.0369(10) 0.0395(10) 0.0001(11) 0.0002(10) 0.0067(8)
    C10 0.0555(14) 0.0405(11) 0.0435(11) 0.0016(11) -0.0033(11) 0.0037(10)
    C25 0.0696(19) 0.0622(16) 0.0521(13) 0.0051(15) 0.0017(13) -0.0098(12)
    C11 0.0582(15) 0.0324(11) 0.0599(13) 0.0004(11) -0.0062(13) 0.0073(10)
    C12 0.0591(16) 0.0415(12) 0.0588(14) -0.0021(12) -0.0110(12) 0.0105(11)
    C13 0.0557(15) 0.0379(11) 0.0460(12) -0.0008(11) 0.0006(11) 0.0022(9)
    C14 0.0564(15) 0.0370(11) 0.0483(12) 0.0012(11) 0.0037(12) -0.0003(9)
    C27 0.0609(17) 0.0701(18) 0.0546(14) 0.0003(15) 0.0088(14) -0.0073(13)
    C15 0.0696(19) 0.0367(12) 0.0749(17) 0.0053(13) 0.0024(15) -0.0028(11)
    C16 0.076(2) 0.0424(13) 0.0772(18)  0.0000(15) 0.0019(16) -0.0104(13)
    C17 0.0673(17) 0.0403(12) 0.0601(14) -0.0046(13) 0.0043(14) -0.0102(11)
    C18 0.0617(16) 0.0449(13) 0.0472(12) -0.0054(12) 0.0026(12) -0.0011(10)
    C19 0.0613(16) 0.0541(14) 0.0542(13) -0.0044(13) -0.0046(13) -0.0018(11)
    C21 0.075(2) 0.0687(19) 0.083(2) -0.0126(17) -0.0129(18) -0.0126(16)
    C22 0.084(2) 0.0630(17) 0.0735(18) -0.0137(17) -0.0030(17) -0.0216(15)
    O28B 0.115(2) 0.0569(14) 0.178(3) 0.0232(15) 0.069(2) 0.0178(16)
    O28A 0.0707(14) 0.0390(9) 0.1026(15) -0.0049(9) 0.0170(12) 0.0013(9)
    C28 0.077(2) 0.0369(12) 0.0758(18) -0.0084(13) 0.0056(15) -0.0017(12)
    C28A 0.0659(18) 0.0434(13) 0.0644(15) 0.0007(14) 0.0034(14) 0.0015(12)
    C30 0.109(3) 0.129(3) 0.0663(19) -0.016(3) -0.009(2) 0.029(2)
    C29 0.114(3) 0.071(2) 0.095(3) 0.005(2) -0.026(2) 0.0128(19)
    C20 0.078(2) 0.0687(18) 0.0573(15) -0.0102(17) -0.0224(15) 0.0064(13)
    N28A 0.0686(15) 0.0433(11) 0.0534(11) -0.0037(11) 0.0010(11) 0.0030(9)
    C28C 0.077(2) 0.069(2) 0.095(2) -0.0130(19) 0.0108(19) 0.0151(17)
    N28C 0.129(3) 0.0584(16) 0.0869(19) -0.0260(19) 0.008(2) 0.0077(14)
    C28B 0.184(5) 0.0436(16) 0.087(2) -0.004(2) 0.043(3) -0.0026(15)
    N28B 0.132(3) 0.0465(13) 0.099(2) 0.0014(17) 0.050(2) -0.0007(14)
    O3A 0.0812(15) 0.0842(15) 0.0645(12) -0.0263(13) -0.0180(12) 0.0007(11)
    C3A 0.074(2) 0.0611(18) 0.088(2) -0.0109(17) -0.0110(19) 0.0049(17)
    C3B 0.117(4) 0.106(3) 0.130(3) -0.053(3) -0.046(3) 0.017(3)
    O3B 0.0966(18) 0.0872(16) 0.0840(16) -0.0238(15) -0.0001(14) 0.0063(13)
    C23 0.0578(18) 0.084(2) 0.083(2) 0.0057(18) -0.0044(17) -0.0024(17)
    C24 0.078(2) 0.093(2) 0.0453(13) -0.0016(19) -0.0126(14) -0.0007(14)
_geom_special_details
;
All e.s.d.'s (except the e.s.d. in the dihedral angle between two l.s. planes)
are estimated using the full covariance matrix. The cell e.s.d.'s are taken
into account individually in the estimation of e.s.d.'s in distances, angles
and torsion angles; correlations between e.s.d.'s in cell parameters are only
used when they are defined by crystal symmetry. An approximate (isotropic)
treatment of cell e.s.d.'s is used for estimating e.s.d.'s involving l.s.
planes.
;
loop_
    _geom_bond_atom_site_label_1
    _geom_bond_atom_site_label_2
    _geom_bond_site_symmetry_2
    _geom_bond_distance
    _geom_bond_publ_flag
    C1 C2 . 1.527(4) ?
    C1 C10 . 1.545(3) ?
    C1 H1A . 0.9700 ?
    C1 H1B . 0.9700 ?
    C2 C3 . 1.510(4) ?
    C2 H2A . 0.9700 ?
    C2 H2B . 0.9700 ?
    C3 O3A . 1.468(3) ?
    C3 C4 . 1.528(4) ?
    C3 H3 . 0.9800 ?
    C4 C23 . 1.533(4) ?
    C4 C24 . 1.545(4) ?
    C4 C5 . 1.550(4) ?
    C5 C6 . 1.534(4) ?
    C5 C10 . 1.557(3) ?
    C5 H5 . 0.9800 ?
    C6 C7 . 1.524(4) ?
    C6 H6A . 0.9700 ?
    C6 H6B . 0.9700 ?
    C7 C8 . 1.536(4) ?
    C7 H7A . 0.9700 ?
    C7 H7B . 0.9700 ?
    C8 C26 . 1.545(3) ?
    C8 C9 . 1.566(3) ?
    C8 C14 . 1.588(3) ?
    C26 H26A . 0.9600 ?
    C26 H26B . 0.9600 ?
    C26 H26C . 0.9600 ?
    C9 C11 . 1.528(3) ?
    C9 C10 . 1.567(3) ?
    C9 H9 . 0.9800 ?
    C10 C25 . 1.541(4) ?
    C25 H25A . 0.9600 ?
    C25 H25B . 0.9600 ?
    C25 H25C . 0.9600 ?
    C11 C12 . 1.520(3) ?
    C11 H11A . 0.9700 ?
    C11 H11B . 0.9700 ?
    C12 C13 . 1.527(3) ?
    C12 H12A . 0.9700 ?
    C12 H12B . 0.9700 ?
    C13 C18 . 1.527(3) ?
    C13 C14 . 1.562(4) ?
    C13 H13 . 0.9800 ?
    C14 C27 . 1.551(4) ?
    C14 C15 . 1.557(3) ?
    C27 H27A . 0.9600 ?
    C27 H27B . 0.9600 ?
    C27 H27C . 0.9600 ?
    C15 C16 . 1.529(4) ?
    C15 H15A . 0.9700 ?
    C15 H15B . 0.9700 ?
    C16 C17 . 1.518(4) ?
    C16 H16A . 0.9700 ?
    C16 H16B . 0.9700 ?
    C17 C28 . 1.525(4) ?
    C17 C22 . 1.526(4) ?
    C17 C18 . 1.549(3) ?
    C18 C19 . 1.538(4) ?
    C18 H18 . 0.9800 ?
    C19 C20 . 1.514(4) ?
    C19 C21 . 1.570(4) ?
    C19 H19 . 0.9800 ?
    C21 C22 . 1.530(5) ?
    C21 H21A . 0.9700 ?
    C21 H21B . 0.9700 ?
    C22 H22A . 0.9700 ?
    C22 H22B . 0.9700 ?
    O28B C28A . 1.179(4) ?
    O28A C28A . 1.290(3) ?
    O28A C28 . 1.461(3) ?
    C28 H28A . 0.9700 ?
    C28 H28B . 0.9700 ?
    C28A N28A . 1.405(3) ?
    C30 C20 . 1.467(5) ?
    C30 H30A . 0.9600 ?
    C30 H30B . 0.9600 ?
    C30 H30C . 0.9600 ?
    C29 C20 . 1.330(5) ?
    C29 H29A . 0.9300 ?
    C29 H29B . 0.9300 ?
    N28A N28B . 1.343(3) ?
    N28A C28C . 1.346(4) ?
    C28C N28C . 1.292(5) ?
    C28C H28C . 0.9300 ?
    N28C C28B . 1.331(6) ?
    C28B N28B . 1.311(4) ?
    C28B H28D . 0.9300 ?
    O3A C3A . 1.337(4) ?
    C3A O3B . 1.185(4) ?
    C3A C3B . 1.489(5) ?
    C3B H3B1 . 0.9600 ?
    C3B H3B2 . 0.9600 ?
    C3B H3B3 . 0.9600 ?
    C23 H23A . 0.9600 ?
    C23 H23B . 0.9600 ?
    C23 H23C . 0.9600 ?
    C24 H24A . 0.9600 ?
    C24 H24B . 0.9600 ?
    C24 H24C . 0.9600 ?
loop_
    _geom_angle_atom_site_label_1
    _geom_angle_atom_site_label_2
    _geom_angle_atom_site_label_3
    _geom_angle_site_symmetry_1
    _geom_angle_site_symmetry_3
    _geom_angle
    _geom_angle_publ_flag
    C2 C1 C10 . . 114.0(2) ?
    C2 C1 H1A . . 108.8 ?
    C10 C1 H1A . . 108.8 ?
    C2 C1 H1B . . 108.8 ?
    C10 C1 H1B . . 108.8 ?
    H1A C1 H1B . . 107.7 ?
    C3 C2 C1 . . 110.2(2) ?
    C3 C2 H2A . . 109.6 ?
    C1 C2 H2A . . 109.6 ?
    C3 C2 H2B . . 109.6 ?
    C1 C2 H2B . . 109.6 ?
    H2A C2 H2B . . 108.1 ?
    O3A C3 C2 . . 108.8(2) ?
    O3A C3 C4 . . 108.9(2) ?
    C2 C3 C4 . . 114.1(2) ?
    O3A C3 H3 . . 108.3 ?
    C2 C3 H3 . . 108.3 ?
    C4 C3 H3 . . 108.3 ?
    C3 C4 C23 . . 108.0(2) ?
    C3 C4 C24 . . 111.8(2) ?
    C23 C4 C24 . . 106.9(2) ?
    C3 C4 C5 . . 105.3(2) ?
    C23 C4 C5 . . 109.5(2) ?
    C24 C4 C5 . . 115.1(2) ?
    C6 C5 C4 . . 114.7(2) ?
    C6 C5 C10 . . 110.7(2) ?
    C4 C5 C10 . . 117.4(2) ?
    C6 C5 H5 . . 104.1 ?
    C4 C5 H5 . . 104.1 ?
    C10 C5 H5 . . 104.1 ?
    C7 C6 C5 . . 110.5(2) ?
    C7 C6 H6A . . 109.5 ?
    C5 C6 H6A . . 109.5 ?
    C7 C6 H6B . . 109.5 ?
    C5 C6 H6B . . 109.5 ?
    H6A C6 H6B . . 108.1 ?
    C6 C7 C8 . . 113.9(2) ?
    C6 C7 H7A . . 108.8 ?
    C8 C7 H7A . . 108.8 ?
    C6 C7 H7B . . 108.8 ?
    C8 C7 H7B . . 108.8 ?
    H7A C7 H7B . . 107.7 ?
    C7 C8 C26 . . 106.7(2) ?
    C7 C8 C9 . . 109.0(2) ?
    C26 C8 C9 . . 111.94(19) ?
    C7 C8 C14 . . 110.99(19) ?
    C26 C8 C14 . . 110.1(2) ?
    C9 C8 C14 . . 108.12(17) ?
    C8 C26 H26A . . 109.5 ?
    C8 C26 H26B . . 109.5 ?
    H26A C26 H26B . . 109.5 ?
    C8 C26 H26C . . 109.5 ?
    H26A C26 H26C . . 109.5 ?
    H26B C26 H26C . . 109.5 ?
    C11 C9 C8 . . 110.6(2) ?
    C11 C9 C10 . . 113.82(19) ?
    C8 C9 C10 . . 117.10(18) ?
    C11 C9 H9 . . 104.6 ?
    C8 C9 H9 . . 104.6 ?
    C10 C9 H9 . . 104.6 ?
    C25 C10 C1 . . 108.2(2) ?
    C25 C10 C5 . . 114.2(2) ?
    C1 C10 C5 . . 107.0(2) ?
    C25 C10 C9 . . 112.1(2) ?
    C1 C10 C9 . . 107.77(18) ?
    C5 C10 C9 . . 107.30(19) ?
    C10 C25 H25A . . 109.5 ?
    C10 C25 H25B . . 109.5 ?
    H25A C25 H25B . . 109.5 ?
    C10 C25 H25C . . 109.5 ?
    H25A C25 H25C . . 109.5 ?
    H25B C25 H25C . . 109.5 ?
    C12 C11 C9 . . 113.2(2) ?
    C12 C11 H11A . . 108.9 ?
    C9 C11 H11A . . 108.9 ?
    C12 C11 H11B . . 108.9 ?
    C9 C11 H11B . . 108.9 ?
    H11A C11 H11B . . 107.8 ?
    C11 C12 C13 . . 112.0(2) ?
    C11 C12 H12A . . 109.2 ?
    C13 C12 H12A . . 109.2 ?
    C11 C12 H12B . . 109.2 ?
    C13 C12 H12B . . 109.2 ?
    H12A C12 H12B . . 107.9 ?
    C18 C13 C12 . . 114.1(2) ?
    C18 C13 C14 . . 111.80(19) ?
    C12 C13 C14 . . 110.7(2) ?
    C18 C13 H13 . . 106.6 ?
    C12 C13 H13 . . 106.6 ?
    C14 C13 H13 . . 106.6 ?
    C27 C14 C15 . . 105.7(2) ?
    C27 C14 C13 . . 109.8(2) ?
    C15 C14 C13 . . 109.9(2) ?
    C27 C14 C8 . . 111.9(2) ?
    C15 C14 C8 . . 111.42(19) ?
    C13 C14 C8 . . 108.10(18) ?
    C14 C27 H27A . . 109.5 ?
    C14 C27 H27B . . 109.5 ?
    H27A C27 H27B . . 109.5 ?
    C14 C27 H27C . . 109.5 ?
    H27A C27 H27C . . 109.5 ?
    H27B C27 H27C . . 109.5 ?
    C16 C15 C14 . . 115.0(2) ?
    C16 C15 H15A . . 108.5 ?
    C14 C15 H15A . . 108.5 ?
    C16 C15 H15B . . 108.5 ?
    C14 C15 H15B . . 108.5 ?
    H15A C15 H15B . . 107.5 ?
    C17 C16 C15 . . 111.3(2) ?
    C17 C16 H16A . . 109.4 ?
    C15 C16 H16A . . 109.4 ?
    C17 C16 H16B . . 109.4 ?
    C15 C16 H16B . . 109.4 ?
    H16A C16 H16B . . 108.0 ?
    C16 C17 C28 . . 110.6(2) ?
    C16 C17 C22 . . 116.7(2) ?
    C28 C17 C22 . . 108.9(2) ?
    C16 C17 C18 . . 109.2(2) ?
    C28 C17 C18 . . 110.7(2) ?
    C22 C17 C18 . . 100.2(2) ?
    C13 C18 C19 . . 120.4(2) ?
    C13 C18 C17 . . 112.6(2) ?
    C19 C18 C17 . . 104.1(2) ?
    C13 C18 H18 . . 106.3 ?
    C19 C18 H18 . . 106.3 ?
    C17 C18 H18 . . 106.3 ?
    C20 C19 C18 . . 117.7(3) ?
    C20 C19 C21 . . 111.7(2) ?
    C18 C19 C21 . . 103.0(2) ?
    C20 C19 H19 . . 108.0 ?
    C18 C19 H19 . . 108.0 ?
    C21 C19 H19 . . 108.0 ?
    C22 C21 C19 . . 106.5(2) ?
    C22 C21 H21A . . 110.4 ?
    C19 C21 H21A . . 110.4 ?
    C22 C21 H21B . . 110.4 ?
    C19 C21 H21B . . 110.4 ?
    H21A C21 H21B . . 108.6 ?
    C17 C22 C21 . . 105.0(2) ?
    C17 C22 H22A . . 110.7 ?
    C21 C22 H22A . . 110.7 ?
    C17 C22 H22B . . 110.7 ?
    C21 C22 H22B . . 110.7 ?
    H22A C22 H22B . . 108.8 ?
    C28A O28A C28 . . 117.5(2) ?
    O28A C28 C17 . . 106.6(2) ?
    O28A C28 H28A . . 110.4 ?
    C17 C28 H28A . . 110.4 ?
    O28A C28 H28B . . 110.4 ?
    C17 C28 H28B . . 110.4 ?
    H28A C28 H28B . . 108.6 ?
    O28B C28A O28A . . 127.5(3) ?
    O28B C28A N28A . . 120.8(3) ?
    O28A C28A N28A . . 111.5(3) ?
    C20 C30 H30A . . 109.5 ?
    C20 C30 H30B . . 109.5 ?
    H30A C30 H30B . . 109.5 ?
    C20 C30 H30C . . 109.5 ?
    H30A C30 H30C . . 109.5 ?
    H30B C30 H30C . . 109.5 ?
    C20 C29 H29A . . 120.0 ?
    C20 C29 H29B . . 120.0 ?
    H29A C29 H29B . . 120.0 ?
    C29 C20 C30 . . 121.6(3) ?
    C29 C20 C19 . . 119.9(3) ?
    C30 C20 C19 . . 118.4(3) ?
    N28B N28A C28C . . 108.8(3) ?
    N28B N28A C28A . . 124.5(3) ?
    C28C N28A C28A . . 126.7(3) ?
    N28C C28C N28A . . 111.3(3) ?
    N28A C28C C28B . . 71.5(2) ?
    N28C C28C H28C . . 124.4 ?
    N28A C28C H28C . . 124.4 ?
    C28B C28C H28C . . 164.2 ?
    C28C N28C C28B . . 101.8(3) ?
    N28B C28B N28C . . 116.7(3) ?
    N28B C28B C28C . . 78.3(2) ?
    N28B C28B H28D . . 121.7 ?
    N28C C28B H28D . . 121.7 ?
    C28C C28B H28D . . 160.0 ?
    C28B N28B N28A . . 101.4(3) ?
    C3A O3A C3 . . 117.3(2) ?
    O3B C3A O3A . . 123.7(3) ?
    O3B C3A C3B . . 124.5(4) ?
    O3A C3A C3B . . 111.9(3) ?
    C3A C3B H3B1 . . 109.5 ?
    C3A C3B H3B2 . . 109.5 ?
    H3B1 C3B H3B2 . . 109.5 ?
    C3A C3B H3B3 . . 109.5 ?
    H3B1 C3B H3B3 . . 109.5 ?
    H3B2 C3B H3B3 . . 109.5 ?
    C4 C23 H23A . . 109.5 ?
    C4 C23 H23B . . 109.5 ?
    H23A C23 H23B . . 109.5 ?
    C4 C23 H23C . . 109.5 ?
    H23A C23 H23C . . 109.5 ?
    H23B C23 H23C . . 109.5 ?
    C4 C24 H24A . . 109.5 ?
    C4 C24 H24B . . 109.5 ?
    H24A C24 H24B . . 109.5 ?
    C4 C24 H24C . . 109.5 ?
    H24A C24 H24C . . 109.5 ?
    H24B C24 H24C . . 109.5 ?
loop_
    _geom_torsion_atom_site_label_1
    _geom_torsion_atom_site_label_2
    _geom_torsion_atom_site_label_3
    _geom_torsion_atom_site_label_4
    _geom_torsion_site_symmetry_1
    _geom_torsion_site_symmetry_2
    _geom_torsion_site_symmetry_3
    _geom_torsion_site_symmetry_4
    _geom_torsion
    _geom_torsion_publ_flag
    C10 C1 C2 C3 . . . . -55.5(3) ?
    C1 C2 C3 O3A . . . . -179.0(2) ?
    C1 C2 C3 C4 . . . . 59.2(3) ?
    O3A C3 C4 C23 . . . . 64.5(3) ?
    C2 C3 C4 C23 . . . . -173.7(2) ?
    O3A C3 C4 C24 . . . . -52.9(3) ?
    C2 C3 C4 C24 . . . . 68.9(3) ?
    O3A C3 C4 C5 . . . . -178.6(2) ?
    C2 C3 C4 C5 . . . . -56.8(3) ?
    C3 C4 C5 C6 . . . . -171.9(2) ?
    C23 C4 C5 C6 . . . . -56.1(3) ?
    C24 C4 C5 C6 . . . . 64.4(3) ?
    C3 C4 C5 C10 . . . . 55.5(3) ?
    C23 C4 C5 C10 . . . . 171.3(2) ?
    C24 C4 C5 C10 . . . . -68.2(3) ?
    C4 C5 C6 C7 . . . . 162.3(2) ?
    C10 C5 C6 C7 . . . . -62.0(3) ?
    C5 C6 C7 C8 . . . . 58.4(3) ?
    C6 C7 C8 C26 . . . . 71.6(3) ?
    C6 C7 C8 C9 . . . . -49.5(3) ?
    C6 C7 C8 C14 . . . . -168.4(2) ?
    C7 C8 C9 C11 . . . . -179.3(2) ?
    C26 C8 C9 C11 . . . . 62.9(3) ?
    C14 C8 C9 C11 . . . . -58.6(2) ?
    C7 C8 C9 C10 . . . . 48.0(3) ?
    C26 C8 C9 C10 . . . . -69.8(3) ?
    C14 C8 C9 C10 . . . . 168.74(19) ?
    C2 C1 C10 C25 . . . . -72.6(3) ?
    C2 C1 C10 C5 . . . . 50.9(3) ?
    C2 C1 C10 C9 . . . . 166.0(2) ?
    C6 C5 C10 C25 . . . . -67.9(3) ?
    C4 C5 C10 C25 . . . . 66.5(3) ?
    C6 C5 C10 C1 . . . . 172.46(19) ?
    C4 C5 C10 C1 . . . . -53.2(3) ?
    C6 C5 C10 C9 . . . . 57.0(2) ?
    C4 C5 C10 C9 . . . . -168.60(19) ?
    C11 C9 C10 C25 . . . . -57.1(3) ?
    C8 C9 C10 C25 . . . . 74.1(3) ?
    C11 C9 C10 C1 . . . . 61.8(3) ?
    C8 C9 C10 C1 . . . . -167.0(2) ?
    C11 C9 C10 C5 . . . . 176.71(18) ?
    C8 C9 C10 C5 . . . . -52.1(3) ?
    C8 C9 C11 C12 . . . . 54.8(3) ?
    C10 C9 C11 C12 . . . . -170.86(19) ?
    C9 C11 C12 C13 . . . . -53.1(3) ?
    C11 C12 C13 C18 . . . . -177.0(2) ?
    C11 C12 C13 C14 . . . . 55.8(3) ?
    C18 C13 C14 C27 . . . . -66.3(3) ?
    C12 C13 C14 C27 . . . . 62.2(3) ?
    C18 C13 C14 C15 . . . . 49.6(3) ?
    C12 C13 C14 C15 . . . . 178.0(2) ?
    C18 C13 C14 C8 . . . . 171.36(18) ?
    C12 C13 C14 C8 . . . . -60.2(2) ?
    C7 C8 C14 C27 . . . . 59.5(3) ?
    C26 C8 C14 C27 . . . . 177.5(2) ?
    C9 C8 C14 C27 . . . . -59.9(3) ?
    C7 C8 C14 C15 . . . . -58.5(3) ?
    C26 C8 C14 C15 . . . . 59.4(3) ?
    C9 C8 C14 C15 . . . . -178.0(2) ?
    C7 C8 C14 C13 . . . . -179.37(19) ?
    C26 C8 C14 C13 . . . . -61.4(2) ?
    C9 C8 C14 C13 . . . . 61.2(2) ?
    C27 C14 C15 C16 . . . . 69.1(3) ?
    C13 C14 C15 C16 . . . . -49.3(3) ?
    C8 C14 C15 C16 . . . . -169.1(2) ?
    C14 C15 C16 C17 . . . . 54.0(3) ?
    C15 C16 C17 C28 . . . . 65.9(3) ?
    C15 C16 C17 C22 . . . . -168.9(2) ?
    C15 C16 C17 C18 . . . . -56.2(3) ?
    C12 C13 C18 C19 . . . . 53.6(3) ?
    C14 C13 C18 C19 . . . . -179.8(2) ?
    C12 C13 C18 C17 . . . . 177.0(2) ?
    C14 C13 C18 C17 . . . . -56.3(3) ?
    C16 C17 C18 C13 . . . . 59.0(3) ?
    C28 C17 C18 C13 . . . . -63.0(3) ?
    C22 C17 C18 C13 . . . . -177.9(2) ?
    C16 C17 C18 C19 . . . . -168.9(2) ?
    C28 C17 C18 C19 . . . . 69.1(3) ?
    C22 C17 C18 C19 . . . . -45.8(3) ?
    C13 C18 C19 C20 . . . . -76.5(3) ?
    C17 C18 C19 C20 . . . . 156.1(2) ?
    C13 C18 C19 C21 . . . . 160.1(2) ?
    C17 C18 C19 C21 . . . . 32.7(3) ?
    C20 C19 C21 C22 . . . . -134.6(3) ?
    C18 C19 C21 C22 . . . . -7.3(3) ?
    C16 C17 C22 C21 . . . . 158.4(3) ?
    C28 C17 C22 C21 . . . . -75.6(3) ?
    C18 C17 C22 C21 . . . . 40.7(3) ?
    C19 C21 C22 C17 . . . . -21.1(3) ?
    C28A O28A C28 C17 . . . . 149.6(3) ?
    C16 C17 C28 O28A . . . . 61.9(3) ?
    C22 C17 C28 O28A . . . . -67.6(3) ?
    C18 C17 C28 O28A . . . . -176.9(2) ?
    C28 O28A C28A O28B . . . . 6.8(5) ?
    C28 O28A C28A N28A . . . . -176.9(2) ?
    C18 C19 C20 C29 . . . . 133.8(3) ?
    C21 C19 C20 C29 . . . . -107.4(3) ?
    C18 C19 C20 C30 . . . . -48.4(4) ?
    C21 C19 C20 C30 . . . . 70.5(4) ?
    O28B C28A N28A N28B . . . . 179.7(3) ?
    O28A C28A N28A N28B . . . . 3.1(4) ?
    O28B C28A N28A C28C . . . . -0.1(5) ?
    O28A C28A N28A C28C . . . . -176.6(3) ?
    N28B N28A C28C N28C . . . . 0.4(4) ?
    C28A N28A C28C N28C . . . . -179.8(3) ?
    N28B N28A C28C C28B . . . . 0.6(3) ?
    C28A N28A C28C C28B . . . . -179.6(3) ?
    N28A C28C N28C C28B . . . . 0.2(4) ?
    C28C N28C C28B N28B . . . . -0.9(5) ?
    N28C C28C C28B N28B . . . . 179.2(5) ?
    N28A C28C C28B N28B . . . . -0.6(3) ?
    N28A C28C C28B N28C . . . . -179.8(4) ?
    N28C C28B N28B N28A . . . . 1.1(5) ?
    C28C C28B N28B N28A . . . . 0.6(3) ?
    C28C N28A N28B C28B . . . . -0.9(4) ?
    C28A N28A N28B C28B . . . . 179.3(3) ?
    C2 C3 O3A C3A . . . . 89.2(3) ?
    C4 C3 O3A C3A . . . . -145.8(3) ?
    C3 O3A C3A O3B . . . . 2.5(5) ?
    C3 O3A C3A C3B . . . . -177.4(3) ?
