# Supplementary material for: 3β-Acet­oxy-lup-20(29)-en-28-yl 1H-1,2,4-tri­azole-1-carboxyl­ate
Source: Acta Crystallogr Sect E Struct Rep Online. 2010 Oct 31;66(Pt 11):o3041. doi: 10.1107/S1600536810043515 (PMC3009070; doi:10.1107/S1600536810043515)
Supplement: Supplementary file 2 [file e-66-o3041-Isup2.hkl]

# 
# h,k,l, Fc-squared, Fo-squared, sigma(Fo-squared) and status flag 
# 
data_I
_shelx_title ' Rita Santos  rsrx39  Ortho P' 
_shelx_refln_list_code          4 
_shelx_F_calc_maximum      180.67 
_exptl_crystal_F_000      1264.00 
_reflns_d_resolution_high  0.7456 
 
loop_ 
 _symmetry_equiv_pos_as_xyz 
 'x, y, z' 
 '-x+1/2, -y, z+1/2' 
 'x+1/2, -y+1/2, -z' 
 '-x, y+1/2, -z+1/2' 
 
_cell_length_a     9.2108 
_cell_length_b    15.5383 
_cell_length_c    22.9270 
_cell_angle_alpha  90.000 
_cell_angle_beta   90.000 
_cell_angle_gamma  90.000 
 
_shelx_F_squared_multiplier     1.000 
 
loop_ 
 _refln_index_h 
 _refln_index_k 
 _refln_index_l 
 _refln_F_squared_calc 
 _refln_F_squared_meas 
 _refln_F_squared_sigma 
 _refln_observed_status 
   2   0   0    12374.92    11919.37    107.53 o 
   4   0   0      797.58      862.42     11.74 o 
   6   0   0       17.79        9.10      3.53 o 
   8   0   0     1959.67     1916.37     27.56 o 
  10   0   0       83.34       95.04     13.31 o 
  12   0   0        3.32       -1.85     20.17 o 
   1   1   0     5321.77     5081.63     36.91 o 
   2   1   0     1084.18     1091.92      8.53 o 
   3   1   0       14.19       19.28      1.33 o 
   4   1   0       93.68       96.90      2.24 o 
   5   1   0      382.18      352.35      4.89 o 
   6   1   0       68.40       55.90      3.33 o 
   7   1   0        1.96        4.11      2.77 o 
   8   1   0       44.07       62.54      4.83 o 
   9   1   0       32.09       43.74      5.36 o 
  10   1   0        2.16       -1.82      5.73 o 
  11   1   0       10.55       11.86      7.07 o 
  12   1   0        0.92       11.16      7.88 o 
   0   2   0     2024.01     1838.45     29.19 o 
   1   2   0     1453.06     1300.41      9.33 o 
   2   2   0       87.56       73.87      2.89 o 
   3   2   0      607.26      603.90      6.70 o 
   4   2   0        5.80        5.62      1.40 o 
   5   2   0      479.29      395.60      5.41 o 
   6   2   0       15.45       15.29      2.64 o 
   7   2   0       18.57       18.49      3.28 o 
   8   2   0      152.34      150.81      6.28 o 
   9   2   0       11.26        0.55      4.43 o 
  10   2   0        2.60        0.21      6.13 o 
  11   2   0        3.55        0.00      6.63 o 
  12   2   0        4.21        1.27      8.11 o 
   1   3   0      608.53      521.03      5.96 o 
   2   3   0       49.33       30.93      1.40 o 
   3   3   0       92.34      107.57      2.37 o 
   4   3   0     1541.64     1576.68     10.67 o 
   5   3   0        1.77       -0.36      1.36 o 
   6   3   0      244.44      245.58      5.71 o 
   7   3   0        0.12        0.87      3.11 o 
   8   3   0       45.44       34.45      5.38 o 
   9   3   0       35.06       26.03      7.74 o 
  10   3   0        0.21       -0.14      5.34 o 
  11   3   0       11.72       18.89      7.48 o 
  12   3   0        2.50        5.56      8.83 o 
   0   4   0     5417.51     5239.13     54.93 o 
   1   4   0     5053.23     4913.90     31.29 o 
   2   4   0       12.29        9.83      1.30 o 
   3   4   0     1245.12     1306.42      8.46 o 
   4   4   0    10571.24    11045.69     55.28 o 
   5   4   0      263.19      288.95      4.28 o 
   6   4   0        7.18       14.41      3.00 o 
   7   4   0       29.90       36.49      4.02 o 
   8   4   0        9.03       12.64      4.05 o 
   9   4   0       54.99       55.12      5.83 o 
  10   4   0        9.20        6.16      7.06 o 
  11   4   0        4.11       -1.65      9.73 o 
  12   4   0        1.87       10.12      9.65 o 
   1   5   0     4090.34     3992.97     26.28 o 
   2   5   0       31.02       41.30      1.95 o 
   3   5   0     2023.44     2051.96     13.63 o 
   4   5   0      333.63      341.83      4.29 o 
   5   5   0      439.43      507.17      6.21 o 
   6   5   0       26.56       20.08      2.98 o 
   7   5   0       95.93       90.94      5.14 o 
   8   5   0       42.94       30.69      4.69 o 
   9   5   0       63.95       51.36      5.72 o 
  10   5   0        0.99       -1.87      5.22 o 
  11   5   0        2.47        3.26      6.79 o 
   0   6   0     2749.83     2986.28     28.08 o 
   1   6   0      469.62      509.80      6.06 o 
   2   6   0      404.87      403.70      4.80 o 
   3   6   0       94.98      105.99      2.97 o 
   4   6   0     1740.64     1948.50     13.07 o 
   5   6   0        0.77        1.20      1.81 o 
   6   6   0       59.31       66.75      4.13 o 
   7   6   0       20.35       16.48      4.08 o 
   8   6   0        8.62       11.34      4.32 o 
   9   6   0        4.04       10.39      4.65 o 
  10   6   0       12.34       10.45      6.78 o 
  11   6   0        0.01        2.13      6.84 o 
   1   7   0     1551.39     1683.73     13.83 o 
   2   7   0        2.41       -0.28      1.27 o 
   3   7   0      128.67      132.75      3.03 o 
   4   7   0        0.00        0.69      1.78 o 
   5   7   0       75.71       67.14      4.02 o 
   6   7   0      140.25      133.65      9.52 o 
   7   7   0        0.00       -2.60      3.53 o 
   8   7   0       11.54       28.08      5.45 o 
   9   7   0       88.54       79.83      7.28 o 
  10   7   0        9.93        8.62      6.71 o 
  11   7   0        1.95        0.04      7.25 o 
   0   8   0     6646.93     7534.41     60.13 o 
   1   8   0     2756.79     2955.81     19.21 o 
   2   8   0      236.87      230.72      3.96 o 
   3   8   0      898.86      970.46      8.47 o 
   4   8   0       77.61       73.12      3.15 o 
   5   8   0        5.30        4.37      2.44 o 
   6   8   0        1.14       -0.09      4.29 o 
   7   8   0      111.80      107.49      6.88 o 
   8   8   0      205.36      183.38      8.89 o 
   9   8   0      104.77      133.40      9.36 o 
  10   8   0        0.55       -0.60      5.64 o 
  11   8   0        0.29        6.60      7.37 o 
   1   9   0       20.18       21.50      2.03 o 
   2   9   0      195.15      201.91      4.11 o 
   3   9   0        0.31        3.28      1.76 o 
   4   9   0        2.14        2.70      2.20 o 
   5   9   0      478.19      381.54      7.85 o 
   6   9   0       27.04       13.00      4.32 o 
   7   9   0        1.52        1.16      6.39 o 
   8   9   0      109.18      117.79      7.97 o 
   9   9   0        5.52       20.49      5.66 o 
  10   9   0        0.04        2.68      6.61 o 
  11   9   0       16.13       22.93     11.84 o 
   0  10   0      194.86      216.77      5.73 o 
   1  10   0        1.53        4.28      1.92 o 
   2  10   0      970.88      918.00      9.82 o 
   3  10   0      365.29      388.11      6.61 o 
   4  10   0        0.12       19.81      3.03 o 
   5  10   0      149.14      158.47     10.64 o 
   6  10   0      619.02      636.53     12.71 o 
   7  10   0      237.90      247.64      9.77 o 
   8  10   0       85.22       83.24      8.17 o 
   9  10   0        0.29       -4.46      5.32 o 
  10  10   0        5.12        8.24      8.51 o 
   1  11   0      265.93      285.73      6.45 o 
   2  11   0       48.64       51.97      3.77 o 
   3  11   0       57.28       57.02      3.84 o 
   4  11   0      243.18      259.69      7.59 o 
   5  11   0        0.16       -0.99      3.44 o 
   6  11   0       83.55      101.84      7.32 o 
   7  11   0        0.09       -0.30      5.08 o 
   8  11   0        6.03        4.27      4.90 o 
   9  11   0        0.05        2.80      5.42 o 
  10  11   0        0.02       -3.50      6.73 o 
   0  12   0     1070.88     1056.17     25.74 o 
   1  12   0        6.59        2.40      2.98 o 
   2  12   0      669.94      614.07     10.79 o 
   3  12   0      659.38      651.36     11.17 o 
   4  12   0     1009.44      938.59     15.40 o 
   5  12   0       64.45       64.85      6.60 o 
   6  12   0        0.63        2.39      5.10 o 
   7  12   0        6.37        1.77      4.62 o 
   8  12   0        1.59        1.12      5.04 o 
   9  12   0        8.78       19.34      6.27 o 
  10  12   0        0.01       -0.27      7.56 o 
   1  13   0      197.07      153.70      7.44 o 
   2  13   0        8.22       12.69      3.79 o 
   3  13   0       63.41       62.67      5.51 o 
   4  13   0       14.33        9.41      4.56 o 
   5  13   0       66.21       65.03      6.28 o 
   6  13   0       16.79       17.01      5.18 o 
   7  13   0        1.63       11.40      5.19 o 
   8  13   0       30.19       25.99      6.29 o 
   9  13   0       17.79       18.09      6.62 o 
   0  14   0      199.60      172.12     10.95 o 
   1  14   0      156.82      150.62      8.69 o 
   2  14   0       89.35       72.07      5.51 o 
   3  14   0      135.83      134.49      6.94 o 
   4  14   0        3.19        2.58      4.17 o 
   5  14   0        2.20        1.12      4.49 o 
   6  14   0       19.47       22.43      5.42 o 
   7  14   0        1.84        1.85      6.28 o 
   8  14   0       16.90       28.81      6.75 o 
   9  14   0       16.95       24.15      6.99 o 
   1  15   0      127.42      128.31      7.03 o 
   2  15   0       48.14       45.63      5.78 o 
   3  15   0       20.86       28.53      5.27 o 
   4  15   0        2.95        3.54      4.79 o 
   5  15   0        0.02       -4.26      4.60 o 
   6  15   0        1.19       -3.98      4.69 o 
   7  15   0        2.49        3.98      5.29 o 
   8  15   0        0.01       -2.50      5.82 o 
   0  16   0       11.44        8.13      8.14 o 
   1  16   0      214.12      210.04     11.36 o 
   2  16   0        6.39       10.71      4.80 o 
   3  16   0        0.00        8.24      4.79 o 
   4  16   0        4.54        2.44      4.65 o 
   5  16   0       17.80       19.37      5.67 o 
   6  16   0        0.42        1.57      5.32 o 
   7  16   0       16.25       22.89      7.73 o 
   1  17   0        0.00       -4.90      4.90 o 
   2  17   0       12.78        8.90      6.20 o 
   3  17   0        2.03        0.18      4.66 o 
   4  17   0       30.13       28.84      6.05 o 
   5  17   0       22.61       28.86      6.48 o 
   6  17   0        6.37        5.39      5.76 o 
   7  17   0        5.97        5.53      5.92 o 
   0  18   0       16.19       24.29     22.20 o 
   1  18   0       32.82       40.23      7.85 o 
   2  18   0       14.34       15.30      7.71 o 
   3  18   0        1.78        7.99      5.12 o 
   4  18   0       98.51      105.30      8.61 o 
   5  18   0        0.01       10.02      5.89 o 
   6  18   0        0.98        3.51      5.97 o 
   1  19   0       26.15       16.60      6.67 o 
   2  19   0        2.66       -5.37      9.87 o 
   3  19   0        2.45        3.77      5.59 o 
   4  19   0        0.92       -1.04      5.46 o 
   5  19   0        0.08       20.58     11.86 o 
   0  20   0       33.86       35.84     11.59 o 
   1  20   0       42.18       53.86     15.66 o 
   2  20   0        1.34       -6.22      6.22 o 
   3  20   0        0.00       -3.92      6.11 o 
   1   0   1     2317.66     2072.77     14.30 o 
   2   0   1     5374.42     4920.48     31.26 o 
   3   0   1        4.25       10.05      1.27 o 
   4   0   1     1266.39     1199.78      8.41 o 
   5   0   1       75.77       73.40      2.61 o 
   6   0   1      301.35      316.79      6.57 o 
   7   0   1      123.89      130.30      5.24 o 
   8   0   1        0.08       22.28      3.90 o 
   9   0   1      173.04      156.72      7.73 o 
  10   0   1        6.22       14.66      5.68 o 
  11   0   1        0.66        3.44      6.58 o 
  12   0   1        1.41       -0.41      7.62 o 
   0   1   1     4035.24     3450.51     80.41 o 
   1   1   1      230.26      230.56      2.15 o 
   2   1   1     2352.55     2265.48     11.24 o 
   3   1   1      776.31      711.06      4.39 o 
   4   1   1       96.34       88.94      1.66 o 
   5   1   1       75.58      101.93      2.05 o 
   6   1   1      159.50      150.47      3.52 o 
   7   1   1       73.41       68.58      2.90 o 
   8   1   1      141.77      154.69      4.51 o 
   9   1   1      146.58      153.52      5.48 o 
  10   1   1        2.00       -2.42      3.93 o 
  11   1   1        0.67       -4.61      4.61 o 
  12   1   1        2.49       -4.44      5.12 o 
   0   2   1     3497.03     3224.63     46.69 o 
   1   2   1    18356.72    16966.27     85.17 o 
   2   2   1     4833.36     4696.55     22.21 o 
   3   2   1     2368.56     2377.00      9.85 o 
   4   2   1     2034.35     2134.49      9.36 o 
   5   2   1        1.46        2.64      1.07 o 
   6   2   1      189.31      198.29      3.59 o 
   7   2   1      130.71      144.69      3.72 o 
   8   2   1       98.47       87.79      3.73 o 
   9   2   1       85.62       89.45      4.54 o 
  10   2   1        5.46        4.30      3.80 o 
  11   2   1       11.93       10.30      5.98 o 
  12   2   1       14.97       11.10      6.15 o 
   0   3   1     1016.62      960.30     11.82 o 
   1   3   1     3450.16     3288.69     19.11 o 
   2   3   1     2366.53     2327.69     10.18 o 
   3   3   1     2009.47     2045.23      8.95 o 
   4   3   1     2021.23     2154.76      9.66 o 
   5   3   1      104.62      100.87      1.98 o 
   6   3   1      121.66      139.69      3.33 o 
   7   3   1      109.37      103.22      3.84 o 
   8   3   1       49.05       61.69      3.68 o 
   9   3   1        9.27       13.94      3.28 o 
  10   3   1        4.82        7.01      3.77 o 
  11   3   1       13.80       17.18      5.53 o 
  12   3   1       13.44       10.02      6.26 o 
   0   4   1     2457.28     2332.85     25.54 o 
   1   4   1     1390.94     1437.74      8.11 o 
   2   4   1       71.91       52.66      1.37 o 
   3   4   1     2661.26     2693.74     10.70 o 
   4   4   1       45.52       45.81      1.44 o 
   5   4   1      586.74      579.37      4.46 o 
   6   4   1      375.06      390.84      5.01 o 
   7   4   1       52.03       52.26      2.98 o 
   8   4   1       12.83       11.62      3.03 o 
   9   4   1        0.25       -0.21      3.01 o 
  10   4   1       10.83        1.57      3.81 o 
  11   4   1        8.63       19.38      5.28 o 
  12   4   1        3.67       -6.21      6.75 o 
   0   5   1      760.48      788.51      6.71 o 
   1   5   1      316.99      314.39      3.02 o 
   2   5   1      841.09      865.66      5.22 o 
   3   5   1      562.88      649.57      4.63 o 
   4   5   1      318.88      334.03      3.08 o 
   5   5   1      265.14      273.40      3.31 o 
   6   5   1       40.88       53.06      2.55 o 
   7   5   1      128.79      137.07      4.33 o 
   8   5   1       30.28       33.16      3.38 o 
   9   5   1        9.18        6.18      3.24 o 
  10   5   1        4.09        7.86      4.68 o 
  11   5   1        4.65       10.07      5.45 o 
   0   6   1     7321.92     7534.88     41.69 o 
   1   6   1     2515.86     2704.14     13.40 o 
   2   6   1      242.77      252.06      2.61 o 
   3   6   1      423.54      390.68      3.72 o 
   4   6   1      106.07      124.98      2.24 o 
   5   6   1      294.43      299.85      3.76 o 
   6   6   1       86.95      112.23      4.21 o 
   7   6   1       57.48       51.87      3.48 o 
   8   6   1      259.05      256.03      6.31 o 
   9   6   1       43.04       37.74      4.08 o 
  10   6   1       18.82       30.12      4.71 o 
  11   6   1        2.74        6.37      5.32 o 
   0   7   1     2321.72     2514.64     16.38 o 
   1   7   1     1340.96     1395.58      7.95 o 
   2   7   1       69.98       92.99      1.87 o 
   3   7   1      455.32      458.02      3.88 o 
   4   7   1        4.68        4.57      1.34 o 
   5   7   1       56.74       65.88      2.44 o 
   6   7   1       31.03       36.94      2.77 o 
   7   7   1       65.60       71.64      3.89 o 
   8   7   1      142.91      139.76      5.33 o 
   9   7   1       19.94       20.16      3.93 o 
  10   7   1       11.54       15.35      4.07 o 
  11   7   1        2.63        0.10      4.86 o 
   0   8   1      104.29      138.53      3.10 o 
   1   8   1     1162.06     1307.78      8.06 o 
   2   8   1      108.39       97.73      2.05 o 
   3   8   1      258.62      262.94      3.05 o 
   4   8   1      384.26      405.49      4.70 o 
   5   8   1      122.36      124.04      3.92 o 
   6   8   1       21.35       17.88      2.82 o 
   7   8   1       41.39       45.97      3.72 o 
   8   8   1       25.49       25.48      3.76 o 
   9   8   1       30.50       35.41      4.28 o 
  10   8   1        6.36        4.71      3.94 o 
  11   8   1        1.38        4.80      5.01 o 
   0   9   1     1140.02     1150.22      9.24 o 
   1   9   1      380.06      407.58      3.86 o 
   2   9   1      206.61      226.52      2.98 o 
   3   9   1      191.02      197.38      2.94 o 
   4   9   1       22.68       14.18      1.82 o 
   5   9   1      144.52      136.60      3.59 o 
   6   9   1       43.27       54.31      3.56 o 
   7   9   1       35.63       26.94      3.64 o 
   8   9   1       73.96       88.44      5.14 o 
   9   9   1       14.15       18.77      4.21 o 
  10   9   1        7.46        1.24      4.20 o 
  11   9   1        0.19       -2.66      5.28 o 
   0  10   1       63.54       64.49      2.91 o 
   1  10   1      143.09      143.62      2.77 o 
   2  10   1      100.01       89.86      2.56 o 
   3  10   1      556.84      553.33      5.43 o 
   4  10   1     1864.94     1798.04     12.86 o 
   5  10   1       62.70       61.07      3.66 o 
   6  10   1       79.99       91.67      4.46 o 
   7  10   1       10.79        5.23      4.10 o 
   8  10   1       16.23       15.12      3.91 o 
   9  10   1        4.87        5.75      3.93 o 
  10  10   1        6.27        0.64      4.57 o 
   0  11   1      214.22      222.57      6.16 o 
   1  11   1       65.31       71.04      2.73 o 
   2  11   1       49.19       47.57      2.58 o 
   3  11   1        4.66        2.69      1.88 o 
   4  11   1     1345.42     1302.67     11.82 o 
   5  11   1      266.17      258.15      5.96 o 
   6  11   1       48.70       40.68      3.68 o 
   7  11   1       33.18       33.26      3.87 o 
   8  11   1       17.00       13.47      3.94 o 
   9  11   1        0.66       -3.74      3.74 o 
  10  11   1        2.08        3.67      4.55 o 
   0  12   1       37.63       39.57      4.15 o 
   1  12   1       83.39       90.66      3.23 o 
   2  12   1       30.49       27.93      2.59 o 
   3  12   1       46.55       47.94      3.06 o 
   4  12   1      341.36      365.22      6.61 o 
   5  12   1      320.38      326.32      8.07 o 
   6  12   1       16.48       18.13      3.59 o 
   7  12   1        2.45        7.23      3.56 o 
   8  12   1        3.48       -3.36      3.36 o 
   9  12   1        9.66       11.23      4.23 o 
  10  12   1        2.88        2.99      5.21 o 
   0  13   1      291.61      299.09      9.12 o 
   1  13   1      297.22      313.49      5.92 o 
   2  13   1      274.69      276.58      5.53 o 
   3  13   1      418.01      390.03      6.50 o 
   4  13   1       23.34       25.19      3.38 o 
   5  13   1       85.37       83.09      5.33 o 
   6  13   1       11.53        6.68      3.45 o 
   7  13   1       10.65       14.23      3.86 o 
   8  13   1        6.02        9.60      4.03 o 
   9  13   1       26.83       30.36      4.90 o 
   0  14   1      255.18      205.02      8.24 o 
   1  14   1        1.32       -1.23      2.40 o 
   2  14   1       52.76       54.12      3.64 o 
   3  14   1       77.38       79.65      4.33 o 
   4  14   1       68.78       73.53      4.58 o 
   5  14   1        2.71        5.56      3.27 o 
   6  14   1       31.21       32.77      4.26 o 
   7  14   1       11.18       13.33      3.88 o 
   8  14   1       23.00       30.27      4.82 o 
   9  14   1       22.35       23.32      4.91 o 
   0  15   1       11.25       12.27      4.85 o 
   1  15   1      207.90      199.91      6.11 o 
   2  15   1       46.84       54.97      4.02 o 
   3  15   1       33.11       32.22      3.83 o 
   4  15   1       34.45       39.88      4.08 o 
   5  15   1        4.45        2.11      3.36 o 
   6  15   1        4.58        7.39      3.69 o 
   7  15   1        6.92       12.06      4.14 o 
   8  15   1       30.86       28.72      4.96 o 
   0  16   1      140.80      140.02      9.76 o 
   1  16   1       46.13       33.31      4.79 o 
   2  16   1       25.14       18.16      3.56 o 
   3  16   1        3.59        4.96      3.29 o 
   4  16   1        0.28        3.18      3.30 o 
   5  16   1       32.03       33.13      4.39 o 
   6  16   1        0.97       -1.62      3.61 o 
   7  16   1        0.06       -0.48      4.00 o 
   0  17   1       25.92       20.18      6.37 o 
   1  17   1        9.75        5.49      4.20 o 
   2  17   1       17.02       20.46      3.80 o 
   3  17   1        4.09        2.46      3.38 o 
   4  17   1        7.83        7.10      3.72 o 
   5  17   1       26.40       29.03      4.60 o 
   6  17   1        4.19        2.91      3.94 o 
   7  17   1        4.24        3.29      4.39 o 
   0  18   1        0.83        4.01      6.05 o 
   1  18   1        6.23       -0.04      4.17 o 
   2  18   1        7.57       11.12      3.91 o 
   3  18   1        0.31       -2.03      3.53 o 
   4  18   1       69.36       81.44      7.14 o 
   5  18   1       35.00       37.08      5.21 o 
   6  18   1        7.12        6.75      4.32 o 
   0  19   1       24.15       23.19      7.22 o 
   1  19   1        9.68        2.47      5.08 o 
   2  19   1        7.79       -4.82      4.82 o 
   3  19   1        9.69        7.52      4.09 o 
   4  19   1       12.45       22.82      4.52 o 
   5  19   1        6.77        4.47      7.80 o 
   0  20   1       99.45       97.34     10.43 o 
   1  20   1       17.67        9.96      5.05 o 
   2  20   1        7.63        6.58      5.07 o 
   3  20   1        3.99        3.45      4.31 o 
   0   0   2      221.47      195.94      4.82 o 
   1   0   2     1317.23     1341.63      8.12 o 
   2   0   2     6010.53     5524.01     33.41 o 
   3   0   2      769.63      735.76      6.31 o 
   4   0   2      149.74      159.43      3.09 o 
   5   0   2      158.58      162.05      3.46 o 
   6   0   2        6.08        3.15      2.15 o 
   7   0   2       96.90      103.66      4.73 o 
   8   0   2        7.23       21.97      4.73 o 
   9   0   2        3.05       -1.39      4.69 o 
  10   0   2       10.79       -1.97      5.23 o 
  11   0   2        7.80       -5.58      6.29 o 
  12   0   2        3.47       -2.96      7.48 o 
   0   1   2     4370.43     3890.50     37.32 o 
   1   1   2     3676.26     3319.35     16.91 o 
   2   1   2      763.31      764.81      5.52 o 
   3   1   2       66.81       57.16      1.32 o 
   4   1   2       11.24        9.61      0.98 o 
   5   1   2      145.05      150.02      2.31 o 
   6   1   2       50.95       48.30      2.24 o 
   7   1   2      150.58      156.29      3.84 o 
   8   1   2      342.91      327.07      6.01 o 
   9   1   2      153.10      162.60      6.08 o 
  10   1   2        1.62       -1.63      3.43 o 
  11   1   2        2.30        5.96      4.80 o 
  12   1   2        5.42        9.88      6.09 o 
   0   2   2    23907.05    21009.89    247.82 o 
   1   2   2     1148.02     1083.46      6.65 o 
   2   2   2     8146.34     7614.65     33.98 o 
   3   2   2     1428.12     1465.00      6.82 o 
   4   2   2     2322.13     2341.65     10.38 o 
   5   2   2      187.16      191.13      2.74 o 
   6   2   2      169.43      170.82      4.27 o 
   7   2   2       24.14       28.33      2.42 o 
   8   2   2      140.76      142.26      5.81 o 
   9   2   2       80.58       82.88      4.82 o 
  10   2   2       13.68       22.55      4.35 o 
  11   2   2        1.03       -1.21      4.54 o 
  12   2   2        4.55       15.63      6.37 o 
   0   3   2      484.42      395.63      5.61 o 
   1   3   2     1774.34     1665.78     10.45 o 
   2   3   2       29.96       40.07      1.24 o 
   3   3   2     5617.02     5436.04     19.42 o 
   4   3   2      992.40     1008.19      5.64 o 
   5   3   2      123.74      124.90      2.24 o 
   6   3   2      258.24      256.09      4.07 o 
   7   3   2       36.60       42.23      2.73 o 
   8   3   2       35.71       36.40      3.15 o 
   9   3   2       42.86       47.38      4.04 o 
  10   3   2       14.32       11.35      4.32 o 
  11   3   2       10.15       14.51      5.12 o 
  12   3   2        1.72        7.52      6.05 o 
   0   4   2       10.65       15.14      1.89 o 
   1   4   2     7095.82     6799.12     33.16 o 
   2   4   2      289.25      303.14      2.70 o 
   3   4   2       54.96       56.07      1.33 o 
   4   4   2     1315.10     1414.62      7.16 o 
   5   4   2        8.30       14.40      1.33 o 
   6   4   2       18.08       11.47      1.87 o 
   7   4   2       11.70       12.03      2.41 o 
   8   4   2       80.71       89.66      4.04 o 
   9   4   2       31.52       35.12      3.82 o 
  10   4   2       16.52       11.22      4.42 o 
  11   4   2       10.04       13.28      5.29 o 
  12   4   2        9.94       -0.35      6.00 o 
   0   5   2     4873.05     4804.60     29.29 o 
   1   5   2      362.63      372.23      3.34 o 
   2   5   2      736.92      712.04      4.41 o 
   3   5   2     1406.33     1429.75      7.48 o 
   4   5   2     1151.47     1134.05      6.02 o 
   5   5   2      266.53      277.41      3.40 o 
   6   5   2        2.06        2.82      1.76 o 
   7   5   2       17.46       12.83      2.49 o 
   8   5   2       19.14       22.37      3.04 o 
   9   5   2       24.32       18.66      3.74 o 
  10   5   2       20.15        8.18      3.87 o 
  11   5   2        3.45        0.93      4.66 o 
   0   6   2       97.82      107.68      2.46 o 
   1   6   2     2024.19     2126.00      9.99 o 
   2   6   2       10.23       17.89      1.14 o 
   3   6   2     1062.13     1055.00      6.49 o 
   4   6   2      893.05      936.22      5.91 o 
   5   6   2      562.42      605.34      5.31 o 
   6   6   2       46.77       50.49      2.63 o 
   7   6   2       54.84       60.22      3.52 o 
   8   6   2       53.21       56.83      4.13 o 
   9   6   2        6.72        7.67      3.50 o 
  10   6   2        8.67       12.64      4.08 o 
  11   6   2        2.16        1.03      4.91 o 
   0   7   2      120.34      121.47      2.89 o 
   1   7   2     2791.02     2897.12     13.62 o 
   2   7   2     1050.79     1104.63      6.67 o 
   3   7   2      352.01      362.54      3.51 o 
   4   7   2       79.04       58.98      1.98 o 
   5   7   2      425.92      399.79      5.93 o 
   6   7   2       51.37       48.00      2.89 o 
   7   7   2       22.22       24.64      3.22 o 
   8   7   2       59.04       60.41      4.16 o 
   9   7   2       95.00       98.25      5.36 o 
  10   7   2        3.39        5.20      4.06 o 
  11   7   2        2.19        8.37      5.52 o 
   0   8   2     1585.16     1629.83     12.24 o 
   1   8   2       50.06       43.71      1.63 o 
   2   8   2     1145.38     1182.34      7.12 o 
   3   8   2      421.45      463.10      3.93 o 
   4   8   2       97.40       92.43      2.43 o 
   5   8   2       86.24       86.44      3.05 o 
   6   8   2      326.84      309.42      6.07 o 
   7   8   2       92.21       91.99      4.48 o 
   8   8   2       42.86       34.20      3.86 o 
   9   8   2       22.34       33.60      4.67 o 
  10   8   2        0.76        0.25      4.25 o 
  11   8   2        1.31        2.87      5.41 o 
   0   9   2      746.37      863.88      9.73 o 
   1   9   2       53.61       44.17      1.71 o 
   2   9   2      356.61      360.81      3.82 o 
   3   9   2      544.27      504.16      4.72 o 
   4   9   2      117.26      114.47      2.96 o 
   5   9   2       80.25       80.01      3.14 o 
   6   9   2       33.03       42.05      3.24 o 
   7   9   2        6.16        5.48      3.11 o 
   8   9   2       10.46       12.58      3.76 o 
   9   9   2       15.09       11.29      4.14 o 
  10   9   2        1.01        6.64      4.52 o 
  11   9   2        7.37        3.99      5.76 o 
   0  10   2        1.75        3.04      1.96 o 
   1  10   2       43.65       41.79      2.07 o 
   2  10   2       37.02       44.07      2.06 o 
   3  10   2     1151.87     1128.04      8.16 o 
   4  10   2      149.15      161.53      4.35 o 
   5  10   2      950.33      949.13      9.04 o 
   6  10   2      205.01      195.63      7.17 o 
   7  10   2       21.84       21.52      3.61 o 
   8  10   2       21.13       16.64      3.73 o 
   9  10   2       13.07       18.44      4.37 o 
  10  10   2        2.03        5.80      4.82 o 
   0  11   2      162.35      170.82      4.95 o 
   1  11   2       64.78       64.22      2.77 o 
   2  11   2      283.32      275.87      4.29 o 
   3  11   2      157.30      173.48      4.26 o 
   4  11   2      517.42      567.92      7.46 o 
   5  11   2       46.69       65.28      3.66 o 
   6  11   2       32.20       40.00      3.74 o 
   7  11   2       48.52       48.92      5.18 o 
   8  11   2        3.00       -2.11      3.30 o 
   9  11   2        7.37        7.71      4.04 o 
  10  11   2        2.60        4.74      4.88 o 
   0  12   2        1.85        2.54      2.70 o 
   1  12   2      143.15      128.55      3.61 o 
   2  12   2        1.78        0.95      1.87 o 
   3  12   2       37.29       31.24      2.70 o 
   4  12   2      168.01      179.25      4.85 o 
   5  12   2      118.59      102.52      5.03 o 
   6  12   2       38.41       42.14      3.95 o 
   7  12   2        2.94        5.56      3.33 o 
   8  12   2       21.27       21.08      4.09 o 
   9  12   2        1.38       -3.78      3.96 o 
  10  12   2        5.62        9.79      7.00 o 
   0  13   2       69.87       56.67      5.27 o 
   1  13   2        3.13        2.14      2.38 o 
   2  13   2        7.71        8.54      2.52 o 
   3  13   2       37.71       41.61      3.22 o 
   4  13   2       19.36       22.35      3.30 o 
   5  13   2       58.52       59.53      5.18 o 
   6  13   2        1.01        5.45      3.22 o 
   7  13   2       12.14       12.07      3.85 o 
   8  13   2        9.29       11.88      3.99 o 
   9  13   2       32.80       32.91      5.20 o 
   0  14   2       17.69       10.46      4.53 o 
   1  14   2       81.42       68.65      4.00 o 
   2  14   2      321.66      287.79      6.15 o 
   3  14   2       31.50       34.74      3.25 o 
   4  14   2       34.81       34.65      4.62 o 
   5  14   2       47.08       46.09      5.43 o 
   6  14   2       12.52       11.09      3.68 o 
   7  14   2       15.54       17.90      4.11 o 
   8  14   2       18.46       18.58      6.33 o 
   9  14   2        9.37       16.08      4.93 o 
   0  15   2       14.58       11.24      4.75 o 
   1  15   2        4.39        6.32      2.98 o 
   2  15   2        9.66        5.01      2.78 o 
   3  15   2       41.08       47.08      3.96 o 
   4  15   2        5.40        4.38      3.21 o 
   5  15   2        7.07        1.93      3.36 o 
   6  15   2        7.95       12.76      3.83 o 
   7  15   2       26.66       35.24      5.64 o 
   8  15   2       10.09       17.27      4.66 o 
   0  16   2       26.56       16.80      5.24 o 
   1  16   2       38.13       42.64      4.21 o 
   2  16   2       30.18       33.48      3.75 o 
   3  16   2       14.90       11.15      3.43 o 
   4  16   2       35.60       29.18      4.10 o 
   5  16   2        7.31        5.81      3.59 o 
   6  16   2        0.10       -3.07      3.64 o 
   7  16   2        6.18        0.87      4.01 o 
   0  17   2       25.47       27.34      8.00 o 
   1  17   2       34.33       27.66      4.73 o 
   2  17   2        5.42        1.42      3.39 o 
   3  17   2       28.05       26.76      5.51 o 
   4  17   2      111.46      115.15      5.98 o 
   5  17   2       18.66       24.15      4.32 o 
   6  17   2        5.09        5.60      4.05 o 
   7  17   2       10.94       15.77      6.00 o 
   0  18   2       43.39       39.85      7.59 o 
   1  18   2       14.63       16.99      4.55 o 
   2  18   2        2.92        0.02      3.74 o 
   3  18   2       52.66       52.47      4.89 o 
   4  18   2       11.60       11.41      4.07 o 
   5  18   2       16.29       16.25      4.33 o 
   6  18   2        1.93        2.34      4.16 o 
   0  19   2       43.80       35.38      7.62 o 
   1  19   2        0.70       -1.03      4.32 o 
   2  19   2       11.78       14.60      4.98 o 
   3  19   2        6.98       14.04      4.44 o 
   4  19   2        2.84        2.12      4.01 o 
   5  19   2       13.49       22.99     12.39 o 
   0  20   2       10.35        8.21      8.26 o 
   1  20   2       50.94       43.02      6.01 o 
   2  20   2        4.68        3.46      4.86 o 
   3  20   2        0.74        2.48      4.45 o 
   1   0   3    32639.99    28226.86    189.74 o 
   2   0   3     1383.69     1341.24     10.06 o 
   3   0   3     3214.60     3335.81     19.26 o 
   4   0   3       11.86       26.63      1.69 o 
   5   0   3       21.25       20.39      1.76 o 
   6   0   3      243.26      279.47      5.88 o 
   7   0   3      395.51      391.45     10.03 o 
   8   0   3      137.64      148.06      6.40 o 
   9   0   3       22.78       22.67      4.76 o 
  10   0   3       34.21       42.92      6.74 o 
  11   0   3        5.68        3.17      6.75 o 
  12   0   3        3.90       -1.05      8.63 o 
   0   1   3     9348.54     8991.91     77.25 o 
   1   1   3    31372.01    28167.23    138.91 o 
   2   1   3     9311.76     8849.45     38.39 o 
   3   1   3      478.36      483.58      3.51 o 
   4   1   3      623.74      626.36      4.20 o 
   5   1   3       30.60       36.05      1.48 o 
   6   1   3      105.34       99.65      2.79 o 
   7   1   3       53.27       44.81      3.02 o 
   8   1   3      261.39      252.77      6.06 o 
   9   1   3       42.80       53.87      4.50 o 
  10   1   3        1.53        6.09      3.69 o 
  11   1   3        2.11       -0.41      4.53 o 
  12   1   3        0.97       -5.45      5.45 o 
   0   2   3      582.63      566.67      8.26 o 
   1   2   3     5737.02     5345.35     26.52 o 
   2   2   3     1397.45     1270.72      7.20 o 
   3   2   3     1709.49     1709.55      7.84 o 
   4   2   3      431.55      443.61      3.53 o 
   5   2   3      171.42      166.07      2.52 o 
   6   2   3       26.70       35.37      2.15 o 
   7   2   3      327.24      323.63      5.73 o 
   8   2   3        2.60        1.62      2.72 o 
   9   2   3       16.69       16.98      3.43 o 
  10   2   3        8.11        0.73      3.80 o 
  11   2   3        8.22        7.01      4.77 o 
  12   2   3       10.04        7.17      5.87 o 
   0   3   3     2745.51     2640.23     23.99 o 
   1   3   3     1922.95     1835.59     10.08 o 
   2   3   3      633.35      615.08      3.83 o 
   3   3   3     3348.54     3482.11     13.90 o 
   4   3   3     1782.65     1923.03      8.87 o 
   5   3   3      646.42      673.44      5.13 o 
   6   3   3        5.15        6.11      1.77 o 
   7   3   3        6.81        6.51      2.23 o 
   8   3   3       11.04        7.64      2.66 o 
   9   3   3      107.03      103.30      4.94 o 
  10   3   3        1.60       -3.51      3.51 o 
  11   3   3        5.91        5.08      4.66 o 
  12   3   3        1.10        1.15      5.72 o 
   0   4   3      428.81      401.01      5.45 o 
   1   4   3     4142.85     4040.16     19.34 o 
   2   4   3      367.34      383.98      2.84 o 
   3   4   3     3828.83     4055.11     16.37 o 
   4   4   3     1801.86     1888.33      8.64 o 
   5   4   3      440.55      476.00      4.18 o 
   6   4   3       66.99       88.47      2.77 o 
   7   4   3       48.88       42.05      2.90 o 
   8   4   3       17.67       17.93      2.87 o 
   9   4   3       27.84       38.01      4.05 o 
  10   4   3        0.56        0.80      3.84 o 
  11   4   3       15.85       22.67      5.17 o 
  12   4   3       35.47       40.03      9.61 o 
   0   5   3       23.98       39.44      2.01 o 
   1   5   3      827.79      830.73      4.88 o 
   2   5   3       24.63       23.17      0.99 o 
   3   5   3      805.62      926.64      5.58 o 
   4   5   3      636.29      714.93      4.61 o 
   5   5   3       39.61       41.57      2.02 o 
   6   5   3       50.93       64.07      2.60 o 
   7   5   3       42.90       40.69      3.06 o 
   8   5   3       50.27       37.97      3.75 o 
   9   5   3       12.83       12.27      3.66 o 
  10   5   3       16.21       22.61      5.12 o 
  11   5   3        0.89       -4.34      4.34 o 
   0   6   3     1222.30     1355.28     10.16 o 
   1   6   3     1074.54     1122.46      6.38 o 
   2   6   3       50.71       45.31      1.66 o 
   3   6   3       28.38       38.07      1.45 o 
   4   6   3       39.29       31.71      1.55 o 
   5   6   3       24.24       29.84      1.86 o 
   6   6   3       10.67       12.93      2.01 o 
   7   6   3      147.51      148.26      4.74 o 
   8   6   3      109.24      112.77      5.76 o 
   9   6   3        8.19        3.66      3.32 o 
  10   6   3        3.40        9.28      4.25 o 
  11   6   3        3.44        5.93      5.13 o 
   0   7   3      159.48      188.90      4.07 o 
   1   7   3     3488.29     3552.33     15.81 o 
   2   7   3      333.16      343.97      3.26 o 
   3   7   3     1114.45     1050.56      6.36 o 
   4   7   3      112.17      121.00      2.41 o 
   5   7   3      108.65      109.91      3.48 o 
   6   7   3       16.73       15.62      2.27 o 
   7   7   3       21.43       15.88      2.87 o 
   8   7   3        3.84        1.80      3.08 o 
   9   7   3       42.43       48.64      4.71 o 
  10   7   3       48.62       51.43      5.45 o 
  11   7   3        0.97        4.05      5.45 o 
   0   8   3     3578.22     3657.95     22.95 o 
   1   8   3      720.36      757.48      5.47 o 
   2   8   3      151.07      151.33      2.47 o 
   3   8   3      127.11      124.04      2.56 o 
   4   8   3       93.40       92.31      2.56 o 
   5   8   3       39.16       47.43      2.65 o 
   6   8   3      118.76      125.01      4.04 o 
   7   8   3       32.29       29.22      3.60 o 
   8   8   3       22.71       25.88      3.81 o 
   9   8   3       88.10       92.58      5.74 o 
  10   8   3        0.09       -2.14      4.27 o 
  11   8   3        6.61        6.08      5.42 o 
   0   9   3     2699.45     2903.68     20.15 o 
   1   9   3      352.63      342.90      4.32 o 
   2   9   3      258.91      256.89      3.41 o 
   3   9   3       72.37       71.75      2.14 o 
   4   9   3      136.65      129.27      3.07 o 
   5   9   3      437.65      452.07      6.44 o 
   6   9   3       39.86       37.51      3.17 o 
   7   9   3       69.02       66.38      4.68 o 
   8   9   3       34.71       33.60      4.05 o 
   9   9   3        0.17       -3.60      3.60 o 
  10   9   3        6.07        1.49      4.51 o 
  11   9   3       10.75        6.51      7.27 o 
   0  10   3       84.13       67.67      3.40 o 
   1  10   3       37.16       32.06      1.84 o 
   2  10   3       56.49       55.33      2.22 o 
   3  10   3      768.37      762.11      6.79 o 
   4  10   3      822.11      834.82      8.49 o 
   5  10   3      102.56       93.86      3.69 o 
   6  10   3      106.22       90.73      4.13 o 
   7  10   3        7.62        4.33      3.04 o 
   8  10   3       14.04       11.10      3.56 o 
   9  10   3        1.25       -3.40      3.40 o 
  10  10   3        3.27        3.79      4.35 o 
   0  11   3      453.31      450.18      7.89 o 
   1  11   3      114.83      127.24      3.05 o 
   2  11   3      117.71      118.52      3.04 o 
   3  11   3      552.00      545.46      6.27 o 
   4  11   3      127.87      136.97      3.96 o 
   5  11   3      242.93      242.57      5.18 o 
   6  11   3       39.22       40.89      3.58 o 
   7  11   3       38.12       39.50      4.56 o 
   8  11   3        4.55        5.32      3.48 o 
   9  11   3        2.30        3.09      3.88 o 
  10  11   3        0.97       -3.41      4.37 o 
   0  12   3       66.27       78.65      4.23 o 
   1  12   3       95.80       89.35      3.19 o 
   2  12   3       15.51       16.51      2.18 o 
   3  12   3      141.07      139.29      3.93 o 
   4  12   3     1639.64     1625.60     13.91 o 
   5  12   3       52.99       58.33      3.66 o 
   6  12   3       43.69       42.14      3.97 o 
   7  12   3        3.50        4.24      3.24 o 
   8  12   3        5.01        7.00      3.57 o 
   9  12   3       19.50        8.88      5.48 o 
  10  12   3        2.58       33.11     17.33 o 
   0  13   3       62.30       59.38      5.77 o 
   1  13   3      466.00      436.97      6.53 o 
   2  13   3      119.60      120.98      4.05 o 
   3  13   3       93.87       94.80      3.84 o 
   4  13   3      150.59      166.28      4.81 o 
   5  13   3       23.30       29.89      3.51 o 
   6  13   3       11.22       15.59      3.48 o 
   7  13   3        6.15        6.14      3.61 o 
   8  13   3       10.18        8.01      4.05 o 
   9  13   3        4.53       11.70      4.60 o 
   0  14   3      408.42      400.35     13.34 o 
   1  14   3      307.19      294.78      6.98 o 
   2  14   3       34.88       33.47      3.12 o 
   3  14   3       39.83       34.35      3.46 o 
   4  14   3       43.35       45.71      4.90 o 
   5  14   3        0.25        5.59      3.15 o 
   6  14   3       30.32       22.01      3.92 o 
   7  14   3       41.71       36.89      4.70 o 
   8  14   3       14.22       12.74      4.50 o 
   9  14   3        8.56       14.13      7.47 o 
   0  15   3       27.20       36.47      5.62 o 
   1  15   3       53.69       58.33      4.10 o 
   2  15   3       62.20       53.69      3.58 o 
   3  15   3       89.37       78.06      4.30 o 
   4  15   3        5.92        2.30      3.02 o 
   5  15   3       27.35       24.38      4.00 o 
   6  15   3        1.05        5.02      3.55 o 
   7  15   3        3.65        6.58      4.00 o 
   8  15   3        2.14        2.77      4.47 o 
   0  16   3      159.13      121.83      8.21 o 
   1  16   3       11.73       12.60      3.34 o 
   2  16   3       30.17       23.53      3.40 o 
   3  16   3        0.29        3.35      3.04 o 
   4  16   3        5.31       11.25      3.54 o 
   5  16   3        2.23       -1.76      3.38 o 
   6  16   3        5.77        4.38      3.83 o 
   7  16   3        8.01       10.50      4.33 o 
   0  17   3        0.00       -3.99      4.68 o 
   1  17   3       10.01        8.32      3.89 o 
   2  17   3       18.64       25.22      4.09 o 
   3  17   3       64.89       69.18      4.95 o 
   4  17   3       67.91       72.83      5.15 o 
   5  17   3       37.99       39.53      4.76 o 
   6  17   3        3.12        1.74      3.95 o 
   7  17   3        2.51       -9.37      9.37 o 
   0  18   3       16.45       22.35      6.83 o 
   1  18   3       17.58       11.52      4.43 o 
   2  18   3       31.96       36.73      4.77 o 
   3  18   3        8.13        9.04      3.76 o 
   4  18   3        9.84       14.69      4.11 o 
   5  18   3       13.61       21.17      4.46 o 
   6  18   3       12.01        5.94      6.42 o 
   0  19   3        0.99       -5.87      5.87 o 
   1  19   3       18.43       18.46      4.97 o 
   2  19   3        2.38       -2.75      5.17 o 
   3  19   3       45.39       35.85      4.97 o 
   4  19   3        9.96       11.85      4.24 o 
   0  20   3        0.01        4.93      6.70 o 
   1  20   3        1.18        4.91      4.92 o 
   2  20   3       18.66       20.70      5.60 o 
   3  20   3        4.29        5.49      5.09 o 
   0   0   4    21993.86    20635.78    288.60 o 
   1   0   4     4851.34     4540.40     35.50 o 
   2   0   4      305.60      312.07      4.17 o 
   3   0   4        7.21        9.02      1.29 o 
   4   0   4     1638.59     1596.14     11.66 o 
   5   0   4      120.70      126.98      2.95 o 
   6   0   4      916.30      883.31     11.94 o 
   7   0   4       23.42       20.47      3.70 o 
   8   0   4       52.60       60.56      5.28 o 
   9   0   4       90.74       93.47      6.45 o 
  10   0   4        6.12       14.32      5.23 o 
  11   0   4        5.25        3.41      6.49 o 
  12   0   4        3.54       12.30      9.33 o 
   0   1   4    27021.69    24855.49    302.85 o 
   1   1   4    30734.52    27736.37    150.83 o 
   2   1   4     7225.93     6956.86     29.64 o 
   3   1   4      530.47      525.69      3.57 o 
   4   1   4      127.17      117.72      1.91 o 
   5   1   4      332.90      340.77      3.46 o 
   6   1   4      135.38      135.82      3.04 o 
   7   1   4      353.25      354.66      5.93 o 
   8   1   4      241.59      220.86      5.95 o 
   9   1   4       65.72       75.79      4.33 o 
  10   1   4       30.29       26.33      4.30 o 
  11   1   4        0.19       -1.90      4.57 o 
  12   1   4        1.25       -3.40      5.68 o 
   0   2   4     4304.58     4233.69     54.51 o 
   1   2   4      397.29      372.26      3.14 o 
   2   2   4      234.02      198.84      2.36 o 
   3   2   4      737.82      760.93      4.70 o 
   4   2   4       68.43       74.34      1.61 o 
   5   2   4      131.56      117.26      2.30 o 
   6   2   4       55.08       52.77      2.33 o 
   7   2   4       55.72       58.49      3.10 o 
   8   2   4       35.78       30.62      3.18 o 
   9   2   4        4.50        7.81      3.30 o 
  10   2   4        1.56       -3.17      3.37 o 
  11   2   4       14.49       10.72      4.61 o 
  12   2   4        2.54       -3.23      5.86 o 
   0   3   4     3591.43     3372.31     29.96 o 
   1   3   4     1527.64     1477.97      8.62 o 
   2   3   4     1189.27     1152.95      5.94 o 
   3   3   4     3527.93     3919.86     16.53 o 
   4   3   4       38.63       44.93      1.68 o 
   5   3   4     1749.15     1875.54     10.17 o 
   6   3   4       51.13       60.53      2.48 o 
   7   3   4       31.40       25.10      2.60 o 
   8   3   4        1.03        0.38      2.48 o 
   9   3   4       10.42        9.67      3.29 o 
  10   3   4        6.36       -0.06      3.80 o 
  11   3   4        5.78        5.24      4.68 o 
  12   3   4       14.56       16.56      5.85 o 
   0   4   4     8930.51     8810.80     97.89 o 
   1   4   4     2935.94     2720.91     13.09 o 
   2   4   4     1317.21     1219.69      5.94 o 
   3   4   4     2687.05     2704.89     11.61 o 
   4   4   4      107.75      131.94      2.12 o 
   5   4   4      809.43      790.80      6.06 o 
   6   4   4       17.90       16.66      1.97 o 
   7   4   4       44.43       53.67      3.10 o 
   8   4   4       44.29       42.43      3.53 o 
   9   4   4        6.96        2.67      3.38 o 
  10   4   4        4.47        1.85      3.82 o 
  11   4   4        8.05       11.17      4.81 o 
  12   4   4        1.26       -4.34     19.69 o 
   0   5   4      388.83      422.58      4.19 o 
   1   5   4      886.69      858.91      4.62 o 
   2   5   4     2926.21     2783.80     11.50 o 
   3   5   4     3440.05     3562.25     15.29 o 
   4   5   4     2781.75     2876.24     13.42 o 
   5   5   4     1097.46     1124.95      7.81 o 
   6   5   4      129.16      149.28      3.49 o 
   7   5   4       30.20       24.43      2.74 o 
   8   5   4       57.83       53.99      3.80 o 
   9   5   4       36.02       36.87      4.25 o 
  10   5   4        2.40        2.68      3.96 o 
  11   5   4        7.12        3.72      5.02 o 
   0   6   4     1143.74     1112.31      8.21 o 
   1   6   4     2322.36     2288.84     10.37 o 
   2   6   4      122.85      122.11      1.89 o 
   3   6   4      367.10      382.92      3.29 o 
   4   6   4      916.72      932.36      6.43 o 
   5   6   4      123.60      136.35      3.40 o 
   6   6   4      195.70      182.62      3.86 o 
   7   6   4       10.59       12.52      2.60 o 
   8   6   4      111.79      105.72      5.02 o 
   9   6   4       19.08       17.65      4.14 o 
  10   6   4       10.07       18.18      4.73 o 
  11   6   4        1.22       -0.65      4.66 o 
   0   7   4      186.29      181.52      4.03 o 
   1   7   4     2756.81     2982.91     13.41 o 
   2   7   4      174.24      163.15      2.26 o 
   3   7   4      625.99      603.54      4.65 o 
   4   7   4      159.77      163.59      2.76 o 
   5   7   4       43.03       55.41      2.95 o 
   6   7   4       87.43       76.73      3.06 o 
   7   7   4      125.48       99.64      4.25 o 
   8   7   4       87.65       92.39      5.11 o 
   9   7   4       25.29       23.91      4.52 o 
  10   7   4       12.22       10.45      4.62 o 
  11   7   4        4.75        0.61      4.91 o 
   0   8   4     1330.90     1487.88     10.69 o 
   1   8   4      100.15      102.66      2.01 o 
   2   8   4      930.00      960.59      6.16 o 
   3   8   4       89.50      100.22      2.16 o 
   4   8   4       46.92       47.06      2.16 o 
   5   8   4        6.96        5.89      1.86 o 
   6   8   4        8.24        4.58      2.34 o 
   7   8   4      159.86      175.16      6.33 o 
   8   8   4       12.99        5.45      3.44 o 
   9   8   4       86.56       91.44      5.90 o 
  10   8   4       20.59       22.12      4.95 o 
  11   8   4        5.68        6.24      5.24 o 
   0   9   4        0.12       -1.68      1.68 o 
   1   9   4       94.83       94.97      2.22 o 
   2   9   4      655.34      664.25      5.45 o 
   3   9   4      616.55      616.00      5.43 o 
   4   9   4      637.34      628.98      7.33 o 
   5   9   4      141.30      132.38      4.16 o 
   6   9   4      139.50      140.02      4.21 o 
   7   9   4       12.89       11.70      2.98 o 
   8   9   4       39.84       45.59      4.43 o 
   9   9   4       19.79       18.87      4.20 o 
  10   9   4        0.40        2.41      4.70 o 
  11   9   4        0.35       -8.69     14.02 o 
   0  10   4      222.23      199.91      4.73 o 
   1  10   4       50.25       59.74      2.17 o 
   2  10   4       43.76       43.39      2.02 o 
   3  10   4      141.76      158.06      3.41 o 
   4  10   4       27.44       32.97      2.91 o 
   5  10   4       88.66       90.37      3.46 o 
   6  10   4      125.55      114.58      4.24 o 
   7  10   4       19.54       14.61      3.20 o 
   8  10   4       13.51       12.12      3.58 o 
   9  10   4        2.11        5.39      4.06 o 
  10  10   4        1.63       -2.19      4.50 o 
   0  11   4      912.11      934.17     10.66 o 
   1  11   4      146.42      148.98      3.22 o 
   2  11   4      238.17      242.89      4.17 o 
   3  11   4     1505.39     1502.36     11.41 o 
   4  11   4      255.55      266.04      5.59 o 
   5  11   4      553.56      509.11      7.07 o 
   6  11   4       74.60       88.08      4.18 o 
   7  11   4       15.95       15.53      3.51 o 
   8  11   4       12.60       11.14      3.83 o 
   9  11   4        0.71        0.48      4.00 o 
  10  11   4        6.18        6.94      4.63 o 
   0  12   4       84.95       84.61      4.63 o 
   1  12   4      199.62      186.55      4.10 o 
   2  12   4       61.85       50.06      2.71 o 
   3  12   4       66.56       68.28      3.08 o 
   4  12   4       25.51       32.20      2.92 o 
   5  12   4       18.56       21.94      2.78 o 
   6  12   4       20.29       15.80      3.18 o 
   7  12   4        4.96        2.92      3.21 o 
   8  12   4        0.12       -1.81      3.48 o 
   9  12   4        7.65       13.08      4.64 o 
   0  13   4       13.85       10.42      3.43 o 
   1  13   4       61.29       53.38      3.12 o 
   2  13   4      129.84      117.78      3.70 o 
   3  13   4        4.76        2.08      2.16 o 
   4  13   4       33.79       30.57      3.03 o 
   5  13   4       39.39       48.17      3.67 o 
   6  13   4       59.65       68.54      4.60 o 
   7  13   4       20.20       23.50      3.95 o 
   8  13   4        7.27       10.82      3.91 o 
   9  13   4       15.01       26.79      5.11 o 
   0  14   4      235.16      255.91      8.69 o 
   1  14   4        1.61       -1.22      2.29 o 
   2  14   4      106.24      122.96      4.17 o 
   3  14   4       39.67       33.04      3.42 o 
   4  14   4       13.68       14.58      2.82 o 
   5  14   4        0.53        1.31      2.91 o 
   6  14   4       17.25       21.06      3.90 o 
   7  14   4       26.29       31.54      4.44 o 
   8  14   4       26.03       40.53      5.09 o 
   0  15   4        4.75        8.92      4.63 o 
   1  15   4      135.76      111.41      4.90 o 
   2  15   4       47.01       51.44      3.77 o 
   3  15   4       33.90       29.58      3.23 o 
   4  15   4       13.38        9.18      3.15 o 
   5  15   4       15.51       17.07      3.76 o 
   6  15   4        4.33        2.05      3.58 o 
   7  15   4       65.41       87.58      6.12 o 
   8  15   4        7.13       -0.46      4.23 o 
   0  16   4        3.41        5.52      4.64 o 
   1  16   4       54.23       50.94      4.32 o 
   2  16   4       29.29       28.86      3.39 o 
   3  16   4        0.11       -2.86      2.86 o 
   4  16   4       45.54       49.35      4.34 o 
   5  16   4       17.95       16.08      3.84 o 
   6  16   4       10.06       10.35      4.03 o 
   7  16   4        6.12       16.28      4.62 o 
   0  17   4        3.66        3.24      4.94 o 
   1  17   4       44.31       53.53      4.83 o 
   2  17   4        1.80        2.00      3.25 o 
   3  17   4       29.82       32.85      3.98 o 
   4  17   4       17.01       22.56      4.11 o 
   5  17   4        5.47        5.98      3.80 o 
   6  17   4       32.02       29.93      4.65 o 
   0  18   4       10.45        8.80      9.08 o 
   1  18   4        6.98        5.01      4.29 o 
   2  18   4       11.21        8.89      3.97 o 
   3  18   4       11.16       18.11      4.30 o 
   4  18   4        3.61        2.82      3.83 o 
   5  18   4       21.07       25.33      4.60 o 
   6  18   4       24.38       30.33     16.89 o 
   0  19   4       24.18       28.25      9.16 o 
   1  19   4       24.94       19.94      5.06 o 
   2  19   4        5.27        7.29      4.43 o 
   3  19   4       32.78       34.70      4.89 o 
   4  19   4       12.60       10.14      4.20 o 
   0  20   4       54.38       51.29      9.07 o 
   1  20   4       10.65       16.51      5.24 o 
   2  20   4       14.75       10.87      5.10 o 
   3  20   4        1.30       10.99      9.14 o 
   1   0   5     3975.86     3720.27     29.79 o 
   2   0   5      378.68      368.42      4.20 o 
   3   0   5      196.57      219.83      3.39 o 
   4   0   5      274.27      295.83      3.98 o 
   5   0   5      407.23      402.40      5.08 o 
   6   0   5      132.77      127.79      4.42 o 
   7   0   5      276.37      248.49      7.14 o 
   8   0   5       71.93       59.50      5.33 o 
   9   0   5        2.01       -2.82      3.91 o 
  10   0   5        0.69       -4.85      4.85 o 
  11   0   5        0.36       -1.67      6.55 o 
  12   0   5        1.15       -1.21      8.74 o 
   0   1   5     4990.58     4782.36     65.30 o 
   1   1   5     2496.18     2315.64     13.38 o 
   2   1   5     3847.23     3920.74     17.34 o 
   3   1   5      387.60      407.93      3.47 o 
   4   1   5      572.20      503.70      3.88 o 
   5   1   5      314.81      325.86      3.36 o 
   6   1   5      616.94      610.69      6.34 o 
   7   1   5      196.12      207.16      5.25 o 
   8   1   5      102.84      120.38      4.67 o 
   9   1   5        8.45        7.27      3.12 o 
  10   1   5        2.62        1.17      3.42 o 
  11   1   5        8.81        7.10      4.49 o 
  12   1   5        1.68       -1.33      5.76 o 
   0   2   5      206.16      224.13      7.07 o 
   1   2   5     1783.00     1593.25      8.99 o 
   2   2   5      271.50      207.95      1.98 o 
   3   2   5      131.37      110.51      1.77 o 
   4   2   5      348.57      363.30      3.38 o 
   5   2   5      112.27      124.21      2.30 o 
   6   2   5      122.06      123.92      3.37 o 
   7   2   5       15.11        9.01      2.47 o 
   8   2   5       69.99       76.61      4.08 o 
   9   2   5       31.63       28.41      3.70 o 
  10   2   5       14.54       13.81      3.83 o 
  11   2   5        0.61       -1.88      4.52 o 
  12   2   5        7.37        6.58      5.74 o 
   0   3   5      283.38      249.98      4.72 o 
   1   3   5      483.49      459.82      4.22 o 
   2   3   5     1743.83     1914.42      8.89 o 
   3   3   5      814.23     1018.30      6.03 o 
   4   3   5      163.29      176.21      2.39 o 
   5   3   5      221.94      237.59      3.10 o 
   6   3   5      296.33      286.38      4.63 o 
   7   3   5       43.69       46.99      3.02 o 
   8   3   5       16.50       15.46      2.93 o 
   9   3   5       31.33       42.98      4.10 o 
  10   3   5        9.05       11.81      3.97 o 
  11   3   5        3.18        6.95      4.61 o 
  12   3   5       11.35       -3.87      8.45 o 
   0   4   5      766.40      789.97      7.48 o 
   1   4   5      439.30      419.16      3.43 o 
   2   4   5      788.49      812.88      4.36 o 
   3   4   5     1298.74     1471.41      7.58 o 
   4   4   5      622.61      593.45      4.41 o 
   5   4   5       33.25       39.76      1.83 o 
   6   4   5      169.49      167.72      3.54 o 
   7   4   5       13.05        6.01      2.46 o 
   8   4   5        0.52        3.40      2.64 o 
   9   4   5        0.37       -3.15      3.15 o 
  10   4   5        0.46       -3.74      3.74 o 
  11   4   5       17.63       12.29      4.85 o 
   0   5   5     1851.21     1841.97     12.02 o 
   1   5   5       79.23       98.50      1.57 o 
   2   5   5      109.74      126.31      1.76 o 
   3   5   5       33.70       47.51      1.47 o 
   4   5   5       98.68       98.66      2.03 o 
   5   5   5       95.20       95.53      2.64 o 
   6   5   5      308.79      338.30      4.86 o 
   7   5   5        5.61        0.92      2.32 o 
   8   5   5        9.02        4.48      2.80 o 
   9   5   5       78.69       89.66      5.48 o 
  10   5   5       20.40       17.71      4.60 o 
  11   5   5        1.63       -3.78      4.44 o 
   0   6   5     1522.71     1489.29     10.10 o 
   1   6   5       41.63       61.64      1.34 o 
   2   6   5       52.37       53.81      1.44 o 
   3   6   5       31.67       33.35      1.36 o 
   4   6   5       27.39       23.62      1.51 o 
   5   6   5       60.09       68.49      2.32 o 
   6   6   5        1.31        1.80      1.91 o 
   7   6   5       42.40       40.12      3.23 o 
   8   6   5       93.69       90.15      4.92 o 
   9   6   5        6.40       12.76      4.27 o 
  10   6   5       24.28       21.36      4.80 o 
  11   6   5        1.96        3.50      4.77 o 
   0   7   5     2945.63     2927.33     19.10 o 
   1   7   5     4331.88     4578.66     18.99 o 
   2   7   5        4.68        2.04      0.94 o 
   3   7   5      179.16      216.44      2.76 o 
   4   7   5       63.00       65.89      2.05 o 
   5   7   5       52.51       50.19      2.33 o 
   6   7   5       51.19       42.12      2.69 o 
   7   7   5      162.34      124.68      4.87 o 
   8   7   5       12.42       14.79      3.44 o 
   9   7   5       22.25       19.08      4.20 o 
  10   7   5        0.51        0.71      4.21 o 
  11   7   5        3.67        6.51      4.86 o 
   0   8   5       16.22       12.57      1.65 o 
   1   8   5      533.40      591.12      4.55 o 
   2   8   5        3.92        2.45      1.10 o 
   3   8   5      305.72      287.96      3.50 o 
   4   8   5      150.54      138.65      3.09 o 
   5   8   5        5.61        0.09      1.77 o 
   6   8   5      104.74      105.45      4.07 o 
   7   8   5        8.54        8.46      2.90 o 
   8   8   5       16.78       11.98      3.50 o 
   9   8   5        9.32        9.35      4.39 o 
  10   8   5       13.80       17.03      4.72 o 
  11   8   5        0.88        1.03      4.68 o 
   0   9   5      126.79      154.23      3.71 o 
   1   9   5      272.07      266.72      3.27 o 
   2   9   5      714.29      661.23      5.21 o 
   3   9   5      267.00      279.28      3.68 o 
   4   9   5      157.57      157.59      3.46 o 
   5   9   5      106.77      110.33      3.53 o 
   6   9   5       84.26       94.10      4.15 o 
   7   9   5        9.62        5.96      2.85 o 
   8   9   5       18.08       19.87      3.77 o 
   9   9   5        9.40        9.89      3.96 o 
  10   9   5        4.13        3.08      4.23 o 
   0  10   5      576.30      480.97      7.00 o 
   1  10   5      119.94      131.25      2.72 o 
   2  10   5        7.77        6.20      1.54 o 
   3  10   5      703.46      698.49      6.61 o 
   4  10   5      134.81      146.46      3.67 o 
   5  10   5        8.97       10.00      2.29 o 
   6  10   5       24.87       25.05      2.77 o 
   7  10   5        0.55       -2.68      2.68 o 
   8  10   5       11.21       14.27      3.55 o 
   9  10   5        4.02        3.62      4.15 o 
  10  10   5        0.84       -4.26      4.26 o 
   0  11   5      175.74      184.72      5.61 o 
   1  11   5      108.52      108.98      3.00 o 
   2  11   5      388.54      370.55      5.06 o 
   3  11   5     1839.26     1762.77     12.07 o 
   4  11   5       59.86       58.05      2.90 o 
   5  11   5      324.21      322.50      5.74 o 
   6  11   5      131.09      130.76      4.55 o 
   7  11   5        0.84       -2.60      3.10 o 
   8  11   5       11.86        9.71      3.63 o 
   9  11   5        2.40        5.98      4.17 o 
  10  11   5        1.13       -2.08      4.74 o 
   0  12   5      322.25      316.47      7.46 o 
   1  12   5       31.67       33.28      2.49 o 
   2  12   5      348.60      335.32      4.97 o 
   3  12   5      249.83      259.47      4.78 o 
   4  12   5       63.43       68.64      3.28 o 
   5  12   5       75.38       79.95      3.68 o 
   6  12   5        1.32        1.52      2.70 o 
   7  12   5       32.68       23.53      3.83 o 
   8  12   5        7.48       -2.10      3.67 o 
   9  12   5        6.76        8.64      4.55 o 
   0  13   5      333.46      310.21      9.75 o 
   1  13   5        0.43       -0.26      2.14 o 
   2  13   5        5.26        2.89      2.00 o 
   3  13   5       26.74       28.74      2.68 o 
   4  13   5       44.39       56.95      3.31 o 
   5  13   5       36.67       44.19      3.30 o 
   6  13   5        1.79        4.13      3.04 o 
   7  13   5       11.93       15.07      3.82 o 
   8  13   5        3.91        3.74      3.73 o 
   9  13   5        8.27        4.87      4.36 o 
   0  14   5        5.40        3.55      3.56 o 
   1  14   5       81.47       86.95      3.97 o 
   2  14   5       81.59       91.57      3.66 o 
   3  14   5       53.98       52.12      3.21 o 
   4  14   5       35.23       38.20      3.84 o 
   5  14   5        5.96        6.80      2.96 o 
   6  14   5        1.23       -3.12      3.12 o 
   7  14   5       16.89        9.10      3.86 o 
   8  14   5        5.85       12.47      4.55 o 
   0  15   5       60.72       62.80      6.35 o 
   1  15   5       87.11       84.30      4.46 o 
   2  15   5       19.91       15.82      2.99 o 
   3  15   5        7.75        6.34      2.63 o 
   4  15   5        0.71        1.11      2.70 o 
   5  15   5       10.94       12.63      3.46 o 
   6  15   5        3.09        2.54      3.59 o 
   7  15   5        8.31       10.05      4.32 o 
   8  15   5        9.86       15.15      4.91 o 
   0  16   5        0.97        9.01      4.88 o 
   1  16   5       21.01       20.44      3.50 o 
   2  16   5       26.96       25.07      3.30 o 
   3  16   5        8.53       10.85      2.94 o 
   4  16   5       29.53       26.66      3.77 o 
   5  16   5       31.27       38.25      4.50 o 
   6  16   5        6.47        7.70      4.00 o 
   7  16   5        4.67       12.71      4.45 o 
   0  17   5        6.10       -5.46      5.46 o 
   1  17   5       26.09       29.07      4.00 o 
   2  17   5       10.09       11.57      3.16 o 
   3  17   5       28.28       22.28      3.82 o 
   4  17   5        9.36       10.76      3.62 o 
   5  17   5       13.45        8.07      3.96 o 
   6  17   5       23.48       21.65      4.61 o 
   0  18   5        3.75       -0.70      5.48 o 
   1  18   5        9.20        8.59      3.88 o 
   2  18   5        6.10        8.87      3.77 o 
   3  18   5       57.63       67.13      5.46 o 
   4  18   5       33.84       27.08      4.42 o 
   5  18   5       13.16       14.75      4.55 o 
   0  19   5       24.17       22.21      7.40 o 
   1  19   5       10.71        9.78      4.69 o 
   2  19   5       21.40       16.51      4.69 o 
   3  19   5       67.50       69.52      5.72 o 
   4  19   5        2.47       -2.37      3.95 o 
   0  20   5       59.49       68.46      9.54 o 
   1  20   5       26.55       28.65      5.66 o 
   2  20   5       15.52       14.34      5.22 o 
   0   0   6    13592.07    11973.94    201.49 o 
   1   0   6     4261.23     4151.42     33.12 o 
   2   0   6      999.28      874.40      7.36 o 
   3   0   6        9.75       13.75      1.46 o 
   4   0   6       19.83       37.00      1.86 o 
   5   0   6        2.53       -1.02      1.58 o 
   6   0   6       12.04        7.33      2.55 o 
   7   0   6     1241.62     1230.18     26.68 o 
   8   0   6       22.34       24.92      4.44 o 
   9   0   6       24.55       28.55      5.39 o 
  10   0   6       38.92       47.86      6.36 o 
  11   0   6        0.28       -1.29      5.70 o 
  12   0   6        0.19       -6.24      7.99 o 
   0   1   6    10768.19    10493.99     77.46 o 
   1   1   6     1213.36     1204.73      6.68 o 
   2   1   6      615.94      619.07      3.76 o 
   3   1   6     3022.70     3058.75     13.98 o 
   4   1   6     1001.10      952.95      5.73 o 
   5   1   6      252.62      261.98      3.17 o 
   6   1   6       88.06       83.12      2.84 o 
   7   1   6      279.51      277.31      7.22 o 
   8   1   6      118.45      122.17      4.79 o 
   9   1   6        2.03        1.85      2.93 o 
  10   1   6       29.19       24.90      4.28 o 
  11   1   6        7.53       -0.13      4.25 o 
  12   1   6        0.91        0.90      5.60 o 
   0   2   6      343.26      391.99      9.29 o 
   1   2   6      539.39      608.49      3.93 o 
   2   2   6     1504.46     1594.99      7.26 o 
   3   2   6     1002.34     1025.32      5.76 o 
   4   2   6      573.54      634.90      4.48 o 
   5   2   6      185.21      210.55      2.92 o 
   6   2   6      831.45      795.15      7.39 o 
   7   2   6      221.78      203.63      5.03 o 
   8   2   6       12.99       14.59      3.87 o 
   9   2   6       17.35       10.82      3.26 o 
  10   2   6        6.80        2.90      3.48 o 
  11   2   6        3.43        0.27      4.31 o 
  12   2   6        0.10       15.68     10.93 o 
   0   3   6     3579.02     3589.46     28.23 o 
   1   3   6      472.79      485.79      4.49 o 
   2   3   6     1448.70     1377.57      6.97 o 
   3   3   6     1101.73     1164.77      6.07 o 
   4   3   6      551.62      594.19      4.24 o 
   5   3   6      128.08      126.30      2.47 o 
   6   3   6      294.83      284.53      4.63 o 
   7   3   6       36.15       37.92      3.10 o 
   8   3   6       65.80       62.28      3.89 o 
   9   3   6       76.02       66.91      4.58 o 
  10   3   6        1.80        4.42      3.84 o 
  11   3   6       10.52        2.41      4.77 o 
   0   4   6      441.48      402.42      4.43 o 
   1   4   6      246.82      239.99      2.42 o 
   2   4   6      537.85      477.15      3.20 o 
   3   4   6     2635.99     3062.34     13.47 o 
   4   4   6      440.16      402.49      3.60 o 
   5   4   6       28.58       37.71      1.87 o 
   6   4   6      556.84      508.38      6.87 o 
   7   4   6       72.62       64.41      3.56 o 
   8   4   6       22.86       27.46      3.33 o 
   9   4   6       16.31       15.33      3.77 o 
  10   4   6        8.00        3.46      3.93 o 
  11   4   6       12.13       18.57      5.18 o 
   0   5   6        8.26        9.32      1.49 o 
   1   5   6      302.16      295.91      2.63 o 
   2   5   6      254.32      298.79      2.47 o 
   3   5   6      234.09      200.35      2.51 o 
   4   5   6      125.74      131.15      2.22 o 
   5   5   6      168.74      177.67      3.80 o 
   6   5   6      119.86      115.09      3.29 o 
   7   5   6      142.31      149.99      4.66 o 
   8   5   6       31.64       24.84      3.47 o 
   9   5   6       42.56       48.28      5.05 o 
  10   5   6        6.42        5.58      4.22 o 
  11   5   6        2.83        6.85      4.81 o 
   0   6   6        3.46        3.12      1.28 o 
   1   6   6     1168.89     1040.64      5.66 o 
   2   6   6     1169.12     1235.28      6.68 o 
   3   6   6      223.02      211.15      2.59 o 
   4   6   6        8.86        4.64      1.30 o 
   5   6   6       37.64       43.93      2.49 o 
   6   6   6       31.41       16.72      2.22 o 
   7   6   6      102.75       85.47      3.83 o 
   8   6   6       47.42       56.48      4.20 o 
   9   6   6       10.01       10.99      3.87 o 
  10   6   6       43.22       57.19      5.77 o 
  11   6   6        5.78        6.72      4.94 o 
   0   7   6      320.41      263.62      4.34 o 
   1   7   6      852.48     1022.14      5.88 o 
   2   7   6      730.94      736.47      4.88 o 
   3   7   6       20.33       26.92      1.35 o 
   4   7   6      106.98      141.04      2.71 o 
   5   7   6       72.73       72.21      2.52 o 
   6   7   6        2.50        0.90      1.97 o 
   7   7   6       13.25        9.74      2.72 o 
   8   7   6        7.70        8.57      3.33 o 
   9   7   6        1.60       -0.55      3.94 o 
  10   7   6        1.02       -0.21      4.27 o 
  11   7   6        1.60        1.36      4.83 o 
   0   8   6       28.98       29.79      1.97 o 
   1   8   6      811.62      859.22      5.51 o 
   2   8   6     1307.91     1304.11      7.40 o 
   3   8   6      139.30      147.05      2.57 o 
   4   8   6        1.06        1.75      1.46 o 
   5   8   6       21.23       20.23      2.10 o 
   6   8   6      111.38      123.51      3.76 o 
   7   8   6       55.21       50.89      3.80 o 
   8   8   6       74.00       74.69      4.97 o 
   9   8   6        0.87       -0.53      4.15 o 
  10   8   6        7.60        4.24      4.58 o 
  11   8   6        2.25       -2.01      4.81 o 
   0   9   6       75.56       78.02      2.79 o 
   1   9   6      169.17      167.28      2.64 o 
   2   9   6      382.08      362.34      3.86 o 
   3   9   6      123.19      118.46      2.82 o 
   4   9   6      122.06      119.74      3.08 o 
   5   9   6      549.52      506.24      6.26 o 
   6   9   6      164.99      173.68      4.42 o 
   7   9   6       75.61       62.75      3.98 o 
   8   9   6       14.64       15.10      3.81 o 
   9   9   6        7.39        3.76      3.88 o 
  10   9   6        1.09       -0.12      4.14 o 
   0  10   6      367.47      391.66      6.17 o 
   1  10   6       66.96       70.59      2.24 o 
   2  10   6      253.76      260.25      3.59 o 
   3  10   6     2023.02     1983.28     12.37 o 
   4  10   6       37.59       38.63      2.45 o 
   5  10   6      138.27      138.76      3.96 o 
   6  10   6      181.81      168.20      4.62 o 
   7  10   6       93.34       94.32      5.08 o 
   8  10   6       18.81       16.09      3.66 o 
   9  10   6        0.07        0.33      3.73 o 
  10  10   6        7.54        6.37      4.60 o 
   0  11   6      274.14      293.29      6.02 o 
   1  11   6       29.97       22.45      1.97 o 
   2  11   6      342.51      333.70      5.51 o 
   3  11   6      390.54      383.97      5.13 o 
   4  11   6      161.09      144.20      4.54 o 
   5  11   6      240.25      261.30      5.14 o 
   6  11   6      203.75      200.59      4.95 o 
   7  11   6       55.08       56.10      4.16 o 
   8  11   6       12.32       17.62      4.03 o 
   9  11   6        1.69       -3.81      3.81 o 
  10  11   6        3.30        5.44      4.87 o 
   0  12   6       48.86       42.70      5.04 o 
   1  12   6      454.21      446.24      5.78 o 
   2  12   6      107.65      113.23      3.52 o 
   3  12   6      449.73      432.80      5.78 o 
   4  12   6       59.47       70.47      3.76 o 
   5  12   6       54.77       60.38      3.22 o 
   6  12   6        0.09       -0.19      2.65 o 
   7  12   6        4.62        2.25      3.17 o 
   8  12   6        4.22        6.59      3.88 o 
   9  12   6        9.15        6.91      5.25 o 
   0  13   6        4.59        4.67      3.10 o 
   1  13   6      124.86      129.56      3.81 o 
   2  13   6       79.15       78.69      3.16 o 
   3  13   6       89.15       96.61      3.45 o 
   4  13   6       12.17       11.12      2.47 o 
   5  13   6        6.99        4.52      2.44 o 
   6  13   6       14.38       13.41      3.08 o 
   7  13   6       23.66       28.90      4.18 o 
   8  13   6        7.25        9.98      4.22 o 
   9  13   6       11.47        8.96      4.72 o 
   0  14   6        6.12        4.23      3.33 o 
   1  14   6      162.45      158.76      4.37 o 
   2  14   6      286.55      290.02      5.63 o 
   3  14   6       24.98       26.25      3.19 o 
   4  14   6       32.53       30.31      3.07 o 
   5  14   6        4.63       10.07      2.97 o 
   6  14   6        2.71        0.79      3.20 o 
   7  14   6       23.79       30.32      4.41 o 
   8  14   6        3.95        2.69      4.00 o 
   0  15   6        2.24        2.87      3.96 o 
   1  15   6       28.60       22.67      3.05 o 
   2  15   6       85.15       75.97      3.70 o 
   3  15   6       41.02       30.93      3.36 o 
   4  15   6       13.13       14.12      2.90 o 
   5  15   6        8.11        4.33      2.94 o 
   6  15   6        5.82        4.00      3.58 o 
   7  15   6       12.34       12.30      4.54 o 
   8  15   6        2.94        4.87      4.57 o 
   0  16   6        2.59       -4.39      4.39 o 
   1  16   6       46.25       45.43      4.15 o 
   2  16   6       35.14       38.25      3.56 o 
   3  16   6       11.46       14.61      3.01 o 
   4  16   6       12.05       16.31      3.37 o 
   5  16   6        4.61        4.04      3.51 o 
   6  16   6        4.01        2.84      3.99 o 
   7  16   6        9.74       16.86      4.86 o 
   0  17   6        4.39        2.96      4.94 o 
   1  17   6       11.28        6.87      3.37 o 
   2  17   6       19.96       26.80      3.58 o 
   3  17   6        7.14        6.04      3.07 o 
   4  17   6        6.08       17.35      3.90 o 
   5  17   6        3.11        2.89      3.90 o 
   6  17   6        8.41        6.24      4.38 o 
   0  18   6       35.00       34.71      6.45 o 
   1  18   6       17.02       15.28      4.37 o 
   2  18   6       11.53        5.48      3.25 o 
   3  18   6       93.99      110.51      6.08 o 
   4  18   6        3.26       -1.95      3.76 o 
   5  18   6        3.71        6.09      4.18 o 
   0  19   6        0.52       11.22      5.83 o 
   1  19   6        2.55        9.10      4.27 o 
   2  19   6        4.49       -0.71      4.16 o 
   3  19   6       13.00       17.27      4.50 o 
   4  19   6        4.39       -2.39      4.14 o 
   0  20   6       10.72        4.54      6.97 o 
   1  20   6       32.84       22.66      7.75 o 
   2  20   6       12.07       22.44      5.49 o 
   1   0   7    24605.51    23524.02    149.43 o 
   2   0   7     3866.37     4259.13     26.06 o 
   3   0   7       66.98       78.51      2.82 o 
   4   0   7      218.27      195.22      3.58 o 
   5   0   7        2.43        4.11      1.74 o 
   6   0   7      470.78      454.75      9.44 o 
   7   0   7      810.62      863.64     25.93 o 
   8   0   7       13.07       10.52      4.33 o 
   9   0   7        3.50       11.08      4.73 o 
  10   0   7        1.80       -1.28      4.56 o 
  11   0   7        0.20       -4.80      5.49 o 
  12   0   7        0.24       -6.21     16.86 o 
   0   1   7      246.06      243.08      3.12 o 
   1   1   7     1085.06     1215.55      6.62 o 
   2   1   7     1621.02     1643.79      7.68 o 
   3   1   7      332.90      354.66      3.22 o 
   4   1   7      475.18      490.28      3.81 o 
   5   1   7       40.34       40.00      1.68 o 
   6   1   7      393.62      417.86      5.51 o 
   7   1   7      471.82      473.00      7.69 o 
   8   1   7      109.16      106.49      4.52 o 
   9   1   7        0.91        2.57      3.06 o 
  10   1   7        4.53        1.25      3.40 o 
  11   1   7        0.24       -2.65      4.18 o 
  12   1   7        1.11        1.49     10.99 o 
   0   2   7       76.22       74.54      2.37 o 
   1   2   7      579.51      510.48      3.44 o 
   2   2   7     1349.91     1524.87      7.24 o 
   3   2   7      619.89      594.38      3.87 o 
   4   2   7     1117.52     1239.76      7.04 o 
   5   2   7       80.02       88.42      2.24 o 
   6   2   7      524.05      516.72      6.28 o 
   7   2   7       11.18       10.47      2.67 o 
   8   2   7       13.05        8.74      2.81 o 
   9   2   7       26.95       27.86      3.63 o 
  10   2   7        3.95        2.46      3.62 o 
  11   2   7        1.58       -2.03      4.23 o 
   0   3   7      484.48      495.72      7.26 o 
   1   3   7      186.92      196.19      2.22 o 
   2   3   7     1349.78     1363.71      8.03 o 
   3   3   7      903.39      949.76      5.36 o 
   4   3   7       37.15       41.54      1.47 o 
   5   3   7      327.45      326.46      3.88 o 
   6   3   7      322.57      314.11      5.02 o 
   7   3   7        1.21        0.70      2.57 o 
   8   3   7       95.34       94.80      4.40 o 
   9   3   7       12.71        9.77      3.40 o 
  10   3   7       35.00       34.32      4.71 o 
  11   3   7        5.73       -0.53      4.50 o 
   0   4   7     1059.78      909.60      9.25 o 
   1   4   7      138.47      133.53      2.24 o 
   2   4   7     2612.23     2743.58     12.25 o 
   3   4   7     1609.20     1769.89      8.47 o 
   4   4   7       81.00       88.84      1.79 o 
   5   4   7       67.36       60.91      2.71 o 
   6   4   7       93.01       91.03      3.13 o 
   7   4   7      163.94      165.48      4.79 o 
   8   4   7        5.38        1.03      2.81 o 
   9   4   7       46.81       47.77      4.42 o 
  10   4   7        1.58       -3.57      3.57 o 
  11   4   7        1.91        2.20      4.71 o 
   0   5   7      603.24      531.81      5.76 o 
   1   5   7       35.32       46.54      1.45 o 
   2   5   7      242.60      279.23      2.35 o 
   3   5   7      395.53      457.73      3.62 o 
   4   5   7      471.15      484.04      4.30 o 
   5   5   7      202.48      220.13      3.61 o 
   6   5   7      262.72      260.03      5.19 o 
   7   5   7       62.98       55.66      3.51 o 
   8   5   7        7.29        3.46      2.95 o 
   9   5   7       36.99       36.37      5.41 o 
  10   5   7        8.71        8.37      4.03 o 
  11   5   7        5.59        2.96      5.04 o 
   0   6   7      540.93      526.90      5.86 o 
   1   6   7      315.13      374.89      3.03 o 
   2   6   7      190.05      202.22      2.30 o 
   3   6   7      227.39      253.26      2.83 o 
   4   6   7      280.25      252.13      3.22 o 
   5   6   7      280.67      263.22      3.91 o 
   6   6   7      131.47      148.67      4.06 o 
   7   6   7       58.81       56.13      3.40 o 
   8   6   7        3.73       -0.18      3.01 o 
   9   6   7       48.73       48.14      4.80 o 
  10   6   7        1.16        6.45      4.40 o 
  11   6   7       15.75       21.73      5.44 o 
   0   7   7      922.73     1062.51      8.57 o 
   1   7   7      589.94      633.37      4.21 o 
   2   7   7      186.28      170.14      2.32 o 
   3   7   7       33.52       38.70      1.53 o 
   4   7   7      218.14      226.60      3.29 o 
   5   7   7        7.30       10.20      1.73 o 
   6   7   7        3.21        3.85      2.09 o 
   7   7   7       27.41       24.36      3.09 o 
   8   7   7       44.93       43.49      4.45 o 
   9   7   7        3.74        9.81      4.12 o 
  10   7   7       23.43       15.21      4.71 o 
  11   7   7        0.05        4.08      4.88 o 
   0   8   7       48.57       56.60      2.28 o 
   1   8   7      202.21      217.95      3.02 o 
   2   8   7       50.21       74.03      1.81 o 
   3   8   7       16.33       16.60      1.43 o 
   4   8   7      191.01      171.49      3.19 o 
   5   8   7      149.22      144.20      3.63 o 
   6   8   7       18.92       19.52      2.47 o 
   7   8   7      153.72      144.51      5.27 o 
   8   8   7        9.49        8.83      3.53 o 
   9   8   7       12.65       11.60      4.07 o 
  10   8   7        6.84       12.81      4.74 o 
  11   8   7        9.91        5.71      7.01 o 
   0   9   7       22.91       29.80      2.16 o 
   1   9   7      183.13      187.57      2.91 o 
   2   9   7      153.04      167.13      3.04 o 
   3   9   7      415.46      397.96      4.48 o 
   4   9   7        7.48        5.62      1.71 o 
   5   9   7      149.94      145.03      3.65 o 
   6   9   7       19.39       15.59      2.54 o 
   7   9   7       19.13       23.39      3.36 o 
   8   9   7        0.85        2.99      3.38 o 
   9   9   7        9.14       20.14      4.44 o 
  10   9   7       17.69       17.25      5.05 o 
   0  10   7      346.36      323.83      5.56 o 
   1  10   7      131.11      115.84      2.63 o 
   2  10   7      310.77      308.48      4.10 o 
   3  10   7      651.95      624.78      5.92 o 
   4  10   7      265.10      263.21      4.30 o 
   5  10   7       34.49       30.02      2.64 o 
   6  10   7      192.37      203.15      5.06 o 
   7  10   7        3.85       -0.65      2.76 o 
   8  10   7       11.40       11.95      3.64 o 
   9  10   7        1.28       -3.62      3.62 o 
  10  10   7        0.37        0.50      4.29 o 
   0  11   7       24.50       22.96      2.75 o 
   1  11   7       36.04       38.49      2.21 o 
   2  11   7      204.81      221.93      3.73 o 
   3  11   7      227.52      244.22      4.12 o 
   4  11   7      375.86      344.04      5.36 o 
   5  11   7      160.96      155.98      5.03 o 
   6  11   7       12.72       12.25      2.68 o 
   7  11   7        0.64       -2.83      2.92 o 
   8  11   7        6.05        8.19      3.66 o 
   9  11   7       11.58       15.35      4.68 o 
  10  11   7       10.02        3.43      5.03 o 
   0  12   7      272.88      270.33      6.52 o 
   1  12   7       20.27       24.31      2.14 o 
   2  12   7      166.32      167.59      3.76 o 
   3  12   7      126.99      136.30      3.58 o 
   4  12   7       51.72       50.76      2.85 o 
   5  12   7        7.28       10.19      2.40 o 
   6  12   7       19.40       23.08      2.94 o 
   7  12   7       12.08       13.78      3.55 o 
   8  12   7       16.62       12.18      4.05 o 
   9  12   7       14.11       11.29      5.13 o 
   0  13   7      126.14      134.41      5.73 o 
   1  13   7       44.42       42.92      2.66 o 
   2  13   7       54.69       47.05      2.78 o 
   3  13   7       86.75       82.68      3.29 o 
   4  13   7       82.54       84.15      3.45 o 
   5  13   7       72.88       83.45      3.77 o 
   6  13   7       84.17       98.75      4.54 o 
   7  13   7        0.98        0.01      3.38 o 
   8  13   7       21.79       26.22      4.59 o 
   9  13   7        0.28       -1.87      4.27 o 
   0  14   7        0.16       -1.00      3.13 o 
   1  14   7      117.85      127.84      4.04 o 
   2  14   7       33.16       24.18      2.66 o 
   3  14   7        2.50        2.10      2.20 o 
   4  14   7       32.78       31.33      2.93 o 
   5  14   7        2.23       -0.10      2.47 o 
   6  14   7        7.09       10.53      3.25 o 
   7  14   7       39.83       49.23      4.95 o 
   8  14   7        0.82       -3.96      3.96 o 
   0  15   7      154.84      164.66     12.70 o 
   1  15   7      100.88       96.44      3.99 o 
   2  15   7       42.22       45.02      3.21 o 
   3  15   7       21.11       29.35      2.93 o 
   4  15   7       14.01       10.83      2.83 o 
   5  15   7        6.76        5.56      3.08 o 
   6  15   7       55.26       54.66      4.69 o 
   7  15   7       22.41       21.04      4.46 o 
   8  15   7        0.43        0.70      5.20 o 
   0  16   7       67.17       61.85      6.05 o 
   1  16   7       46.12       46.34      3.65 o 
   2  16   7      127.33      129.64      4.87 o 
   3  16   7       17.28       14.94      3.13 o 
   4  16   7        0.59        0.56      2.71 o 
   5  16   7       15.18       11.83      3.38 o 
   6  16   7        3.00        4.69      4.21 o 
   7  16   7        0.50        1.82      4.34 o 
   0  17   7       13.17        8.17      5.11 o 
   1  17   7       20.52       19.35      3.41 o 
   2  17   7       10.80       11.06      3.14 o 
   3  17   7       26.97       37.09      3.84 o 
   4  17   7        7.09        6.79      3.81 o 
   5  17   7       21.23       25.96      4.27 o 
   6  17   7        7.94        9.27      4.49 o 
   0  18   7        3.52       -1.45      5.12 o 
   1  18   7        0.74        1.34      3.46 o 
   2  18   7       69.68       78.37      4.90 o 
   3  18   7       67.03       66.95      4.86 o 
   4  18   7        5.96        7.04      3.60 o 
   5  18   7        5.20       -1.07      4.12 o 
   0  19   7        0.82        1.52      5.49 o 
   1  19   7        0.20        0.80      3.57 o 
   2  19   7        1.07        2.26      3.72 o 
   3  19   7        5.06        2.91      3.68 o 
   4  19   7        1.26       -2.46      4.13 o 
   0  20   7       18.29       23.06     11.74 o 
   1  20   7        1.46       -4.46      5.17 o 
   0   0   8     1337.60     1487.62     14.01 o 
   1   0   8     2910.67     2903.04     19.33 o 
   2   0   8    11548.17    12048.69     67.15 o 
   3   0   8    10767.97    10809.62     63.35 o 
   4   0   8      261.73      250.74      4.07 o 
   5   0   8      367.34      399.31      5.92 o 
   6   0   8      690.74      715.69     10.30 o 
   7   0   8       17.59       14.90      4.22 o 
   8   0   8       30.85       16.91      4.50 o 
   9   0   8       10.72        2.05      5.41 o 
  10   0   8        0.80       -3.24      4.65 o 
  11   0   8        0.71       -1.83      6.28 o 
   0   1   8       21.52       11.23      1.97 o 
   1   1   8     8587.72     8583.35     38.43 o 
   2   1   8      585.88      544.08      3.50 o 
   3   1   8     1372.00     1473.16      8.03 o 
   4   1   8      137.62      118.36      2.09 o 
   5   1   8       66.69       71.44      2.11 o 
   6   1   8       63.77       78.12      2.98 o 
   7   1   8      347.81      326.58      6.57 o 
   8   1   8        3.82       -0.94      3.05 o 
   9   1   8       19.22       23.78      3.70 o 
  10   1   8        4.55        9.23      3.75 o 
  11   1   8        3.31       -3.99      3.99 o 
   0   2   8      424.51      422.24      6.31 o 
   1   2   8      210.63      181.30      1.92 o 
   2   2   8     1074.90     1108.19      5.86 o 
   3   2   8      467.77      433.06      3.37 o 
   4   2   8      635.60      648.00      4.67 o 
   5   2   8      136.95      158.25      2.98 o 
   6   2   8       49.32       43.63      2.67 o 
   7   2   8       96.16       92.34      4.77 o 
   8   2   8       27.55       26.04      3.54 o 
   9   2   8       11.45       11.37      4.21 o 
  10   2   8        1.18       -3.27      3.40 o 
  11   2   8        3.53        1.37      4.24 o 
   0   3   8      403.19      358.95      6.22 o 
   1   3   8      457.20      477.17      3.59 o 
   2   3   8     6092.05     6150.22     26.77 o 
   3   3   8      860.95      992.96      5.56 o 
   4   3   8       11.43       15.52      1.21 o 
   5   3   8      132.75      136.99      2.80 o 
   6   3   8      206.58      215.96      4.31 o 
   7   3   8      386.97      356.89      6.68 o 
   8   3   8       64.20       70.59      4.18 o 
   9   3   8       16.48       21.81      3.80 o 
  10   3   8        6.76        0.05      3.73 o 
  11   3   8        7.86        6.74      4.90 o 
   0   4   8      568.45      439.32      6.75 o 
   1   4   8      550.92      574.65      4.29 o 
   2   4   8      702.55      745.72      4.51 o 
   3   4   8     1422.18     1515.13      7.80 o 
   4   4   8       97.31      101.66      1.96 o 
   5   4   8      302.37      307.68      4.04 o 
   6   4   8        3.45        3.00      2.11 o 
   7   4   8      330.41      325.05      6.48 o 
   8   4   8       30.40       23.19      3.37 o 
   9   4   8        1.90        2.31      3.15 o 
  10   4   8       12.04       18.18      4.19 o 
  11   4   8        9.69       10.46      5.17 o 
   0   5   8      196.18      211.93      3.04 o 
   1   5   8     1535.74     1642.84      8.95 o 
   2   5   8     1029.37     1139.49      5.97 o 
   3   5   8      682.84      711.61      4.80 o 
   4   5   8      189.66      195.56      2.71 o 
   5   5   8       22.67       28.63      1.92 o 
   6   5   8      289.71      279.42      4.90 o 
   7   5   8       36.46       46.34      3.38 o 
   8   5   8        2.17        4.28      2.93 o 
   9   5   8       24.46       20.20      3.88 o 
  10   5   8        3.52        5.03      3.98 o 
  11   5   8       16.10       22.57      5.62 o 
   0   6   8      370.08      361.31      4.46 o 
   1   6   8     1573.81     1509.57      8.09 o 
   2   6   8      615.00      583.30      3.88 o 
   3   6   8      185.62      186.89      2.51 o 
   4   6   8      160.62      160.06      2.73 o 
   5   6   8      169.76      184.57      3.50 o 
   6   6   8       39.20       31.15      3.66 o 
   7   6   8      262.96      235.56      5.23 o 
   8   6   8        2.33        5.92      3.20 o 
   9   6   8       15.31       15.60      3.97 o 
  10   6   8        4.19        4.03      4.26 o 
  11   6   8        6.80       10.10      5.29 o 
   0   7   8     1967.27     1933.77     14.18 o 
   1   7   8      485.82      456.72      3.66 o 
   2   7   8        1.57        0.96      0.94 o 
   3   7   8      248.21      251.46      2.94 o 
   4   7   8       48.75       52.87      1.99 o 
   5   7   8       42.98       46.01      2.38 o 
   6   7   8       55.72       60.93      3.08 o 
   7   7   8       60.81       52.75      3.31 o 
   8   7   8       29.08       27.22      3.62 o 
   9   7   8        2.88        2.26      4.14 o 
  10   7   8        6.40        0.17      4.48 o 
  11   7   8       17.96       19.64      5.47 o 
   0   8   8       23.00       21.92      1.70 o 
   1   8   8       89.15       93.51      1.86 o 
   2   8   8      994.92      976.75      6.05 o 
   3   8   8      187.98      187.28      2.84 o 
   4   8   8      146.74      146.71      2.92 o 
   5   8   8      337.54      319.02      4.62 o 
   6   8   8      162.53      146.66      4.21 o 
   7   8   8       13.57       15.88      2.97 o 
   8   8   8        0.81       -3.17      3.17 o 
   9   8   8        4.31        6.13      3.90 o 
  10   8   8        4.28        5.76      4.63 o 
   0   9   8       57.10       59.53      2.54 o 
   1   9   8       56.81       61.94      1.82 o 
   2   9   8      739.67      791.76      5.91 o 
   3   9   8       16.67       19.62      1.61 o 
   4   9   8        7.88        5.83      1.73 o 
   5   9   8      269.27      249.86      4.58 o 
   6   9   8       50.17       38.65      2.92 o 
   7   9   8       14.18       10.88      3.00 o 
   8   9   8        1.32       -1.94      3.33 o 
   9   9   8        6.07        6.91      4.03 o 
  10   9   8        4.81        8.11      4.71 o 
   0  10   8       63.27       69.44      3.05 o 
   1  10   8        5.68        6.27      1.40 o 
   2  10   8      647.78      608.22      5.45 o 
   3  10   8      388.95      360.57      4.39 o 
   4  10   8      218.47      216.18      4.08 o 
   5  10   8      148.74      154.50      5.23 o 
   6  10   8       93.03       97.04      3.80 o 
   7  10   8        5.75       12.78      3.18 o 
   8  10   8        5.19        4.55      3.55 o 
   9  10   8       12.65       19.64      4.27 o 
  10  10   8        1.72        0.63      4.48 o 
   0  11   8      264.45      280.90      5.87 o 
   1  11   8       82.58       81.20      2.47 o 
   2  11   8      132.78      125.46      2.92 o 
   3  11   8      211.11      210.43      3.91 o 
   4  11   8       18.57       22.37      2.33 o 
   5  11   8       34.16       37.86      2.81 o 
   6  11   8       25.54       19.16      2.83 o 
   7  11   8        0.66       -1.04      2.72 o 
   8  11   8        2.31       -4.04      4.04 o 
   9  11   8        7.05        2.88      4.06 o 
   0  12   8      133.01      106.08      5.03 o 
   1  12   8      116.53      117.70      3.08 o 
   2  12   8      509.77      481.87      6.37 o 
   3  12   8        1.26        1.79      1.87 o 
   4  12   8        4.58        2.99      2.08 o 
   5  12   8        0.49        1.94      2.26 o 
   6  12   8       71.17       77.29      3.83 o 
   7  12   8        3.72        3.84      3.02 o 
   8  12   8        0.48        1.91      3.83 o 
   9  12   8        1.73       -4.07      4.07 o 
   0  13   8        1.52        1.09      2.96 o 
   1  13   8      276.73      283.12      4.76 o 
   2  13   8       12.02        8.85      2.08 o 
   3  13   8       55.46       58.50      2.97 o 
   4  13   8      105.88      115.24      3.84 o 
   5  13   8        8.89        7.29      2.47 o 
   6  13   8       22.01       22.90      3.31 o 
   7  13   8       28.74       31.68      4.01 o 
   8  13   8        6.31        4.35      4.10 o 
   9  13   8        1.74        1.16      4.39 o 
   0  14   8       10.30       13.89      3.54 o 
   1  14   8       45.51       44.22      2.81 o 
   2  14   8       34.53       24.19      2.59 o 
   3  14   8       44.51       49.47      3.03 o 
   4  14   8       44.28       49.65      3.26 o 
   5  14   8        1.17       -0.98      2.44 o 
   6  14   8       23.18       28.46      3.60 o 
   7  14   8        2.65        2.38      3.59 o 
   8  14   8        3.57        2.94      4.35 o 
   0  15   8       27.12       32.86      4.69 o 
   1  15   8        3.18        0.24      2.15 o 
   2  15   8       32.63       27.28      2.95 o 
   3  15   8       41.06       36.91      3.14 o 
   4  15   8       28.25       26.31      3.02 o 
   5  15   8        4.93        1.91      2.79 o 
   6  15   8        6.09       10.58      3.48 o 
   7  15   8       32.92       38.45      4.92 o 
   0  16   8       17.03       18.85      5.03 o 
   1  16   8       44.53       56.41      3.63 o 
   2  16   8        9.76       13.27      2.84 o 
   3  16   8        4.52        9.65      2.78 o 
   4  16   8       16.73       12.80      2.88 o 
   5  16   8        2.02       -2.66      3.08 o 
   6  16   8        1.07        9.30      3.86 o 
   7  16   8       18.62       14.91      4.55 o 
   0  17   8       13.71       11.97      5.16 o 
   1  17   8        0.81        3.32      3.04 o 
   2  17   8       11.89       15.49      3.22 o 
   3  17   8       13.58        9.75      3.37 o 
   4  17   8        6.06        5.25      3.26 o 
   5  17   8        5.26        2.31      3.58 o 
   6  17   8       10.43        7.52      4.42 o 
   0  18   8        6.35        3.15      5.32 o 
   1  18   8        6.94        6.16      3.75 o 
   2  18   8       28.63       33.52      4.07 o 
   3  18   8       36.27       46.22      4.52 o 
   4  18   8        4.45       -1.36      3.64 o 
   5  18   8        8.93       11.95      4.45 o 
   0  19   8        7.51        6.29     12.70 o 
   1  19   8        6.09        9.79      4.24 o 
   2  19   8       12.80       18.83      4.09 o 
   3  19   8        1.13        3.19      4.45 o 
   0  20   8       13.75        2.78      7.22 o 
   1  20   8        7.58        5.78      6.49 o 
   1   0   9     1838.01     1926.64     13.11 o 
   2   0   9     2067.03     2351.66     14.71 o 
   3   0   9      135.01      212.35      3.74 o 
   4   0   9      360.44      359.97      5.23 o 
   5   0   9        0.09        6.01      1.97 o 
   6   0   9     1927.82     1808.42     19.28 o 
   7   0   9       20.83       20.24      4.41 o 
   8   0   9        2.59        6.39      4.06 o 
   9   0   9        2.65       -0.75      4.25 o 
  10   0   9        4.63        9.51      5.54 o 
  11   0   9        0.02       -5.50      5.50 o 
   0   1   9      290.42      265.76      3.67 o 
   1   1   9     1437.31     1556.50      8.49 o 
   2   1   9      104.45      131.72      1.89 o 
   3   1   9      329.06      352.35      3.20 o 
   4   1   9       48.64       43.12      1.52 o 
   5   1   9       54.31       64.99      2.17 o 
   6   1   9      330.76      323.25      4.98 o 
   7   1   9       45.27       55.52      3.72 o 
   8   1   9        1.20        0.75      2.98 o 
   9   1   9       40.18       38.08      4.73 o 
  10   1   9        2.42        2.10      3.56 o 
  11   1   9        3.97       -0.97      4.18 o 
   0   2   9        6.98        6.48      1.91 o 
   1   2   9      378.49      368.97      2.86 o 
   2   2   9     1354.01     1424.84      7.52 o 
   3   2   9      495.80      487.01      3.97 o 
   4   2   9      228.53      265.72      2.99 o 
   5   2   9       40.06       44.11      1.97 o 
   6   2   9      432.60      416.73      5.86 o 
   7   2   9      119.08      119.60      4.59 o 
   8   2   9       14.35        7.22      3.24 o 
   9   2   9        1.12        2.86      3.30 o 
  10   2   9        6.75       10.08      3.91 o 
  11   2   9       16.30       20.88      4.80 o 
   0   3   9       76.78      115.54      3.87 o 
   1   3   9      217.83      247.38      2.45 o 
   2   3   9      420.35      465.09      3.47 o 
   3   3   9      286.17      315.45      2.87 o 
   4   3   9       73.13       73.14      1.87 o 
   5   3   9      129.72      120.46      2.78 o 
   6   3   9      262.16      261.12      5.03 o 
   7   3   9      608.88      572.36     11.12 o 
   8   3   9       72.01       80.72      5.04 o 
   9   3   9       34.20       44.31      4.26 o 
  10   3   9        5.61        7.74      3.91 o 
  11   3   9        5.86        2.48      4.40 o 
   0   4   9       24.96       19.90      2.33 o 
   1   4   9      196.02      205.82      2.17 o 
   2   4   9     1346.26     1332.19      7.15 o 
   3   4   9       27.42       39.76      1.33 o 
   4   4   9      278.44      279.43      3.16 o 
   5   4   9      196.68      180.87      3.28 o 
   6   4   9      176.26      170.08      4.29 o 
   7   4   9       55.54       57.78      3.54 o 
   8   4   9        0.18       -2.70      2.70 o 
   9   4   9        5.16        8.97      3.49 o 
  10   4   9        5.55        4.19      3.92 o 
  11   4   9       12.19        8.95      4.71 o 
   0   5   9        9.10       11.23      1.55 o 
   1   5   9      368.03      373.95      3.14 o 
   2   5   9      188.75      209.95      2.44 o 
   3   5   9      408.09      385.18      3.24 o 
   4   5   9      134.31      133.80      2.42 o 
   5   5   9      366.96      363.42      4.54 o 
   6   5   9       44.79       40.36      2.72 o 
   7   5   9      257.21      239.75      5.53 o 
   8   5   9       51.93       44.14      4.56 o 
   9   5   9       25.70       24.34      3.96 o 
  10   5   9        1.81        4.00      4.15 o 
  11   5   9        0.19        2.08      4.99 o 
   0   6   9       61.19       53.09      2.41 o 
   1   6   9      154.79      168.38      2.44 o 
   2   6   9      967.08      950.10      5.56 o 
   3   6   9      519.35      521.62      4.21 o 
   4   6   9       41.76       40.61      1.76 o 
   5   6   9       15.48       15.80      1.90 o 
   6   6   9      254.97      223.97      4.63 o 
   7   6   9       72.78       62.05      3.41 o 
   8   6   9        8.74        9.68      3.21 o 
   9   6   9       18.73       19.18      3.91 o 
  10   6   9        0.30       -1.10      3.91 o 
  11   6   9        1.55       -4.44      4.94 o 
   0   7   9      886.06      859.61      8.26 o 
   1   7   9      313.38      319.58      3.05 o 
   2   7   9      442.77      443.45      3.64 o 
   3   7   9      325.61      301.20      3.21 o 
   4   7   9      235.07      236.32      3.48 o 
   5   7   9        5.52        3.60      1.71 o 
   6   7   9      145.65      124.65      3.73 o 
   7   7   9        6.40        3.11      2.41 o 
   8   7   9       15.44       15.31      4.11 o 
   9   7   9        4.12        5.98      3.78 o 
  10   7   9        1.20       -1.19      4.16 o 
  11   7   9       13.63       31.08      8.71 o 
   0   8   9      360.00      383.25      5.09 o 
   1   8   9       21.19       17.31      1.23 o 
   2   8   9      440.29      469.38      3.85 o 
   3   8   9       52.47       54.37      1.82 o 
   4   8   9      174.58      159.50      3.01 o 
   5   8   9      109.51      114.76      3.16 o 
   6   8   9      352.05      321.15      5.43 o 
   7   8   9        5.98        5.54      2.60 o 
   8   8   9       22.93       24.47      3.91 o 
   9   8   9       28.46       22.28      4.48 o 
  10   8   9        3.62        8.61      4.55 o 
   0   9   9      235.98      235.61      4.38 o 
   1   9   9        5.74        5.66      1.21 o 
   2   9   9       66.17       66.10      2.13 o 
   3   9   9      235.02      236.84      3.22 o 
   4   9   9      111.35      113.92      2.99 o 
   5   9   9       91.75      102.36      3.19 o 
   6   9   9       43.01       48.70      3.08 o 
   7   9   9       24.53       28.80      3.41 o 
   8   9   9        5.54        0.74      3.15 o 
   9   9   9        2.31        1.08      3.94 o 
  10   9   9        0.09       -2.33      4.21 o 
   0  10   9      243.09      253.11      4.66 o 
   1  10   9      154.12      144.77      2.72 o 
   2  10   9      680.07      663.56      5.81 o 
   3  10   9      117.19      120.44      2.90 o 
   4  10   9       18.97       22.48      2.15 o 
   5  10   9        3.06        6.46      2.17 o 
   6  10   9       91.15       88.47      3.79 o 
   7  10   9       19.13       19.65      3.31 o 
   8  10   9        5.11        8.80      3.56 o 
   9  10   9        0.02       -3.78      3.78 o 
  10  10   9       32.39       45.71      6.37 o 
   0  11   9      278.01      285.17      5.80 o 
   1  11   9        0.39        0.85      1.45 o 
   2  11   9      379.48      372.42      4.45 o 
   3  11   9      203.16      216.33      4.02 o 
   4  11   9      188.81      175.25      3.93 o 
   5  11   9       53.31       53.37      3.14 o 
   6  11   9       11.98        9.63      2.62 o 
   7  11   9        7.43        9.96      3.36 o 
   8  11   9        0.42        2.81      3.58 o 
   9  11   9        0.24       -0.06      4.13 o 
   0  12   9        3.49        3.34      2.58 o 
   1  12   9       76.91       75.16      2.64 o 
   2  12   9      577.28      556.53      6.34 o 
   3  12   9      182.51      161.60      4.29 o 
   4  12   9        3.89        3.59      2.12 o 
   5  12   9        8.30        3.63      2.33 o 
   6  12   9        6.20        7.38      2.62 o 
   7  12   9       18.23        7.98      3.44 o 
   8  12   9        0.78       -1.92      3.76 o 
   9  12   9        0.60        1.86      4.28 o 
   0  13   9      292.45      284.74      7.03 o 
   1  13   9       33.93       27.57      2.25 o 
   2  13   9       35.95       41.44      2.54 o 
   3  13   9      169.88      176.41      4.28 o 
   4  13   9       33.14       33.94      2.79 o 
   5  13   9        5.51        7.25      2.48 o 
   6  13   9        7.82        6.96      2.67 o 
   7  13   9        1.27       -1.21      3.00 o 
   8  13   9       13.02        5.01      4.01 o 
   0  14   9        2.00        2.31      3.23 o 
   1  14   9       14.85       14.23      2.30 o 
   2  14   9       13.39       15.92      2.43 o 
   3  14   9       33.26       34.15      2.88 o 
   4  14   9        7.74        6.43      2.42 o 
   5  14   9       25.61       28.44      3.12 o 
   6  14   9        5.06        5.60      3.03 o 
   7  14   9        9.71       15.36      3.67 o 
   8  14   9        9.56        9.87      4.52 o 
   0  15   9        3.78        3.29      4.73 o 
   1  15   9        6.99        3.70      2.30 o 
   2  15   9       68.50       65.94      3.43 o 
   3  15   9       48.15       56.91      3.46 o 
   4  15   9       15.64       14.10      2.82 o 
   5  15   9        1.96        1.32      2.70 o 
   6  15   9        5.59        3.88      3.21 o 
   7  15   9        4.00        1.32      4.09 o 
   0  16   9        1.00        2.37      4.20 o 
   1  16   9       20.99       15.22      3.03 o 
   2  16   9       37.75       47.45      3.61 o 
   3  16   9       36.20       40.28      3.53 o 
   4  16   9        5.84        6.09      3.11 o 
   5  16   9        5.71        3.50      3.30 o 
   6  16   9       10.54        9.00      3.91 o 
   7  16   9       15.02        6.73     13.52 o 
   0  17   9       12.65        7.56      5.29 o 
   1  17   9       16.38       16.91      3.51 o 
   2  17   9       31.89       37.69      3.78 o 
   3  17   9        3.60        0.31      3.08 o 
   4  17   9       11.23       15.25      3.60 o 
   5  17   9       10.62       17.64      4.02 o 
   6  17   9        1.50       -0.45      4.17 o 
   0  18   9        0.45       -5.73      5.73 o 
   1  18   9        1.23        2.82      3.84 o 
   2  18   9       46.93       57.97      5.05 o 
   3  18   9        0.50        2.17      3.44 o 
   4  18   9        1.07        6.61      3.97 o 
   5  18   9        3.95       14.03      7.15 o 
   0  19   9        1.95        0.33      5.07 o 
   1  19   9        5.30        5.08      4.26 o 
   2  19   9       55.67       76.00      5.74 o 
   3  19   9        9.20        9.45      4.61 o 
   0   0  10     3263.77     3467.32     30.43 o 
   1   0  10       66.55       68.80      2.24 o 
   2   0  10     6051.15     5810.91     32.96 o 
   3   0  10     1660.73     1801.32     13.00 o 
   4   0  10      113.10      140.55      3.53 o 
   5   0  10     1238.80     1177.85     11.78 o 
   6   0  10      281.82      273.40      7.11 o 
   7   0  10       94.75      101.58      6.11 o 
   8   0  10       10.85        9.04      4.86 o 
   9   0  10       25.25       16.23      5.47 o 
  10   0  10        2.40        4.85      5.60 o 
  11   0  10        0.91       -6.41      7.44 o 
   0   1  10     1293.26     1412.15     10.91 o 
   1   1  10      816.72      871.26      5.42 o 
   2   1  10     1754.78     1839.59      8.97 o 
   3   1  10      430.93      444.29      3.75 o 
   4   1  10      176.57      168.19      2.53 o 
   5   1  10       13.90       21.60      1.79 o 
   6   1  10     1399.48     1281.14     10.94 o 
   7   1  10      125.39      137.88      5.00 o 
   8   1  10       49.08       54.80      4.09 o 
   9   1  10       36.90       32.36      4.72 o 
  10   1  10        0.76        2.25      3.74 o 
  11   1  10        0.77       -1.73      4.16 o 
   0   2  10      204.36      186.08      3.84 o 
   1   2  10      343.66      303.39      2.81 o 
   2   2  10      339.97      316.87      2.73 o 
   3   2  10      554.76      561.39      4.06 o 
   4   2  10       24.26       33.10      1.47 o 
   5   2  10      245.93      231.77      3.80 o 
   6   2  10       92.62       83.77      3.39 o 
   7   2  10      307.60      312.84      6.51 o 
   8   2  10       31.02       30.72      4.11 o 
   9   2  10        8.11        3.53      3.21 o 
  10   2  10       11.07       14.21      4.12 o 
  11   2  10        2.43       -0.32      4.41 o 
   0   3  10      753.18      748.14      8.18 o 
   1   3  10        6.76        3.28      0.77 o 
   2   3  10     1853.97     1895.66      9.81 o 
   3   3  10      153.03      160.62      2.46 o 
   4   3  10      149.01      177.71      2.50 o 
   5   3  10       78.75       78.20      2.48 o 
   6   3  10       45.70       51.86      2.99 o 
   7   3  10      103.86       99.91      4.15 o 
   8   3  10       19.17       13.51      3.56 o 
   9   3  10        5.76       10.49      3.83 o 
  10   3  10        8.38       11.80      3.93 o 
  11   3  10        2.32       -0.02      4.48 o 
   0   4  10        9.81        5.21      1.95 o 
   1   4  10      334.27      350.00      3.26 o 
   2   4  10     2212.04     2170.94     10.45 o 
   3   4  10      423.84      428.83      3.78 o 
   4   4  10      190.20      183.41      2.68 o 
   5   4  10      137.01      141.27      3.28 o 
   6   4  10       83.82       81.01      3.30 o 
   7   4  10       50.93       57.06      3.52 o 
   8   4  10       24.68       20.75      3.59 o 
   9   4  10       16.95       18.25      3.78 o 
  10   4  10        7.90        3.85      3.88 o 
  11   4  10        2.68        4.10      4.74 o 
   0   5  10      307.37      274.19      5.94 o 
   1   5  10      245.15      242.28      2.59 o 
   2   5  10      412.94      439.04      3.70 o 
   3   5  10        8.52        7.50      1.03 o 
   4   5  10     1133.04     1179.27      7.38 o 
   5   5  10       49.98       57.93      2.33 o 
   6   5  10      170.83      172.74      4.12 o 
   7   5  10       30.36       22.26      2.99 o 
   8   5  10        6.75        7.63      3.17 o 
   9   5  10       16.40       14.12      3.91 o 
  10   5  10       11.39        9.58      4.15 o 
  11   5  10       15.50        9.67      4.91 o 
   0   6  10       71.95       62.06      2.56 o 
   1   6  10       17.09       29.52      1.33 o 
   2   6  10      595.68      543.81      5.32 o 
   3   6  10      154.45      169.98      2.91 o 
   4   6  10      239.54      239.56      3.21 o 
   5   6  10      108.04      117.40      2.99 o 
   6   6  10       79.75       83.51      3.31 o 
   7   6  10       12.64        6.31      2.45 o 
   8   6  10        0.34        5.21      3.09 o 
   9   6  10        9.54       10.07      3.87 o 
  10   6  10        5.26        4.69      4.31 o 
  11   6  10        3.44        4.24      5.01 o 
   0   7  10       16.78       13.04      1.64 o 
   1   7  10       41.49       39.99      1.38 o 
   2   7  10      637.70      582.02      4.43 o 
   3   7  10      378.88      356.43      3.60 o 
   4   7  10       77.61       88.98      2.35 o 
   5   7  10       30.57       38.09      2.21 o 
   6   7  10      386.10      342.99      5.78 o 
   7   7  10        3.01       -2.31      2.31 o 
   8   7  10        7.52        0.01      3.25 o 
   9   7  10       26.08       22.08      4.78 o 
  10   7  10        0.53       -4.28      4.28 o 
   0   8  10      200.25      197.77      4.63 o 
   1   8  10       34.90       38.32      1.53 o 
   2   8  10      524.04      522.35      4.00 o 
   3   8  10      246.63      236.80      2.98 o 
   4   8  10       64.42       50.89      2.20 o 
   5   8  10        2.16        3.15      1.81 o 
   6   8  10       70.17       76.11      3.45 o 
   7   8  10       21.99       19.57      2.96 o 
   8   8  10       11.05        8.82      3.43 o 
   9   8  10        2.85        3.06      4.05 o 
  10   8  10        1.85        2.27      7.43 o 
   0   9  10        7.00        8.81      1.65 o 
   1   9  10      108.86      116.03      2.05 o 
   2   9  10      209.51      196.08      2.76 o 
   3   9  10      387.39      343.36      3.87 o 
   4   9  10       48.76       39.04      2.20 o 
   5   9  10        5.13        4.61      1.89 o 
   6   9  10       45.10       42.84      3.01 o 
   7   9  10       34.52       23.33      3.21 o 
   8   9  10       12.08       12.25      3.66 o 
   9   9  10       13.17       12.97      4.22 o 
  10   9  10        3.62       -0.86      4.22 o 
   0  10  10      259.42      252.25      4.71 o 
   1  10  10      141.55      139.40      3.02 o 
   2  10  10       86.10       91.43      2.48 o 
   3  10  10      322.64      311.49      4.22 o 
   4  10  10      168.46      170.98      3.62 o 
   5  10  10      252.66      237.06      4.94 o 
   6  10  10       15.63       17.05      2.66 o 
   7  10  10        1.28        0.92      2.83 o 
   8  10  10       10.17        5.00      3.63 o 
   9  10  10        5.55       -1.14      4.03 o 
  10  10  10        0.87        3.78      6.13 o 
   0  11  10        8.14        8.97      2.31 o 
   1  11  10       77.01       79.64      2.35 o 
   2  11  10      751.27      711.95      6.21 o 
   3  11  10       86.05       91.35      2.67 o 
   4  11  10       29.26       35.57      2.51 o 
   5  11  10       55.15       54.99      3.16 o 
   6  11  10       19.92       12.38      2.77 o 
   7  11  10        5.16        0.13      2.88 o 
   8  11  10        0.13       -3.27      3.27 o 
   9  11  10        0.73       -1.97      4.04 o 
   0  12  10       87.33      112.38      4.34 o 
   1  12  10       87.10       77.16      2.58 o 
   2  12  10      128.66      133.88      3.20 o 
   3  12  10       49.04       44.84      2.44 o 
   4  12  10       32.42       35.79      2.70 o 
   5  12  10       56.39       66.90      3.37 o 
   6  12  10       19.77       17.71      2.80 o 
   7  12  10       27.56       17.99      3.68 o 
   8  12  10        7.36        7.17      3.77 o 
   9  12  10        1.57       -4.38      4.38 o 
   0  13  10       27.75       27.25      3.24 o 
   1  13  10       49.66       51.25      2.65 o 
   2  13  10       54.80       55.31      2.87 o 
   3  13  10      138.15      146.75      4.00 o 
   4  13  10        6.24        2.62      2.32 o 
   5  13  10        0.61        4.06      2.46 o 
   6  13  10       59.83       63.90      3.69 o 
   7  13  10       11.45       15.70      3.68 o 
   8  13  10        1.97        5.60      4.01 o 
   0  14  10      338.96      329.76     12.24 o 
   1  14  10       11.62       10.89      2.26 o 
   2  14  10       24.35       33.22      2.81 o 
   3  14  10       14.25       16.88      2.67 o 
   4  14  10       10.03       12.14      2.68 o 
   5  14  10       37.38       41.67      3.21 o 
   6  14  10        1.71       -2.73      2.80 o 
   7  14  10       29.10       35.21      4.34 o 
   8  14  10       20.80       22.97      4.63 o 
   0  15  10        0.33       -1.29      3.96 o 
   1  15  10       95.41       97.59      4.26 o 
   2  15  10        9.66       10.84      2.60 o 
   3  15  10       73.14       81.46      3.87 o 
   4  15  10       31.49       35.16      3.30 o 
   5  15  10        0.58        1.15      2.83 o 
   6  15  10       16.09       20.99      3.95 o 
   7  15  10        4.53        6.92      3.95 o 
   0  16  10       16.22       16.91      5.02 o 
   1  16  10       57.06       67.64      4.30 o 
   2  16  10        8.92        5.40      2.93 o 
   3  16  10        4.75        2.09      2.75 o 
   4  16  10        1.29       -0.45      2.72 o 
   5  16  10        2.04        0.31      3.14 o 
   6  16  10        8.68       13.77      4.08 o 
   0  17  10       21.47       11.81      5.48 o 
   1  17  10       21.35       21.00      3.92 o 
   2  17  10      111.33      114.32      5.09 o 
   3  17  10        6.13        3.40      3.07 o 
   4  17  10        3.73        3.32      3.32 o 
   5  17  10       18.81       19.67      4.03 o 
   0  18  10       24.80       19.93      5.13 o 
   1  18  10       32.33       40.52      4.88 o 
   2  18  10       25.97       28.70      4.26 o 
   3  18  10        1.41       -3.31      3.31 o 
   4  18  10        1.90        4.67      4.16 o 
   0  19  10        4.46        2.61      6.85 o 
   1  19  10        6.53        5.99      4.68 o 
   2  19  10       10.53        9.97      4.76 o 
   3  19  10        5.88        9.98      6.25 o 
   1   0  11        7.66        4.41      1.42 o 
   2   0  11        3.26        0.98      1.22 o 
   3   0  11     1514.74     1539.99     12.21 o 
   4   0  11      161.42      162.71      3.95 o 
   5   0  11       22.73       25.17      3.69 o 
   6   0  11      784.03      700.98     11.74 o 
   7   0  11        4.32       -2.02      4.24 o 
   8   0  11       16.32       10.54      4.64 o 
   9   0  11        2.09       -6.45      6.45 o 
  10   0  11        3.58       14.12      5.83 o 
  11   0  11       12.06       24.41      6.81 o 
   0   1  11        2.52       12.11      1.37 o 
   1   1  11      119.32      129.93      2.07 o 
   2   1  11      923.03      845.05      5.18 o 
   3   1  11     3088.42     3114.43     15.30 o 
   4   1  11       39.95       43.40      1.77 o 
   5   1  11      518.61      511.61      5.57 o 
   6   1  11      314.35      313.88      5.36 o 
   7   1  11       22.49       15.17      3.08 o 
   8   1  11        9.55        5.82      3.23 o 
   9   1  11        3.48        6.53      3.53 o 
  10   1  11        6.35        9.30      4.15 o 
  11   1  11        1.40       -3.73      4.06 o 
   0   2  11        4.56        5.13      1.25 o 
   1   2  11      472.19      488.92      3.82 o 
   2   2  11     1926.95     2056.41     10.32 o 
   3   2  11      278.73      273.23      2.79 o 
   4   2  11      310.60      355.74      3.67 o 
   5   2  11      178.09      179.57      3.51 o 
   6   2  11      164.87      152.66      4.39 o 
   7   2  11       31.49       32.39      3.62 o 
   8   2  11        7.01        6.03      3.31 o 
   9   2  11        8.33        2.66      3.43 o 
  10   2  11        3.92        3.03      3.89 o 
  11   2  11        0.91       -1.80      4.35 o 
   0   3  11       20.92       20.35      1.92 o 
   1   3  11      102.27      116.62      1.67 o 
   2   3  11      322.24      330.14      2.93 o 
   3   3  11       28.09       23.24      1.18 o 
   4   3  11      168.73      163.74      2.55 o 
   5   3  11       18.20       20.06      1.96 o 
   6   3  11      127.01      131.23      4.02 o 
   7   3  11       25.01       26.28      3.07 o 
   8   3  11       29.71       25.38      3.56 o 
   9   3  11        8.08        5.55      3.42 o 
  10   3  11       12.66       14.11      4.13 o 
  11   3  11        1.37       -3.82      4.44 o 
   0   4  11      144.97      124.59      4.13 o 
   1   4  11       64.03       76.97      1.97 o 
   2   4  11      526.76      574.15      4.15 o 
   3   4  11      174.05      190.62      2.38 o 
   4   4  11      124.93      114.54      2.28 o 
   5   4  11       20.37       18.48      1.85 o 
   6   4  11       22.94       21.58      2.65 o 
   7   4  11       70.85       77.30      3.94 o 
   8   4  11       25.21       28.57      3.62 o 
   9   4  11       23.84       24.40      4.01 o 
  10   4  11       35.91       40.70      5.03 o 
  11   4  11        4.28        1.43      4.87 o 
   0   5  11       55.71       68.63      3.64 o 
   1   5  11      397.02      417.46      4.10 o 
   2   5  11      166.78      174.03      2.33 o 
   3   5  11       55.30       52.39      1.48 o 
   4   5  11       54.96       52.88      1.84 o 
   5   5  11       61.01       67.76      2.47 o 
   6   5  11       37.96       43.77      2.82 o 
   7   5  11       28.58       21.23      3.04 o 
   8   5  11       19.32       20.74      3.60 o 
   9   5  11        0.07       -2.01      3.23 o 
  10   5  11        3.86        2.72      4.00 o 
  11   5  11        1.50        3.23      5.18 o 
   0   6  11       65.15       72.99      3.35 o 
   1   6  11      193.03      192.24      2.61 o 
   2   6  11      417.06      427.11      3.82 o 
   3   6  11       21.41       21.48      1.26 o 
   4   6  11       58.17       66.83      2.01 o 
   5   6  11       65.25       64.48      2.56 o 
   6   6  11       10.57        9.66      2.29 o 
   7   6  11        9.67        5.36      2.61 o 
   8   6  11        4.08        3.05      3.23 o 
   9   6  11       21.15       17.68      3.96 o 
  10   6  11        5.14        7.25      4.29 o 
   0   7  11      292.93      282.34      4.27 o 
   1   7  11      155.79      160.41      3.15 o 
   2   7  11       52.77       54.41      1.62 o 
   3   7  11      326.51      347.00      3.48 o 
   4   7  11       84.56       79.65      2.28 o 
   5   7  11      241.57      230.48      3.95 o 
   6   7  11      367.86      340.06      6.27 o 
   7   7  11        8.85        5.57      2.55 o 
   8   7  11        5.97        7.76      3.56 o 
   9   7  11        7.90        8.59      3.89 o 
  10   7  11        2.15        3.26      4.27 o 
   0   8  11        4.40        4.47      1.87 o 
   1   8  11      145.53      134.43      2.59 o 
   2   8  11       57.10       51.70      2.30 o 
   3   8  11      550.72      568.61      4.74 o 
   4   8  11      130.93      133.49      2.85 o 
   5   8  11       43.53       51.59      3.44 o 
   6   8  11       24.29       27.13      3.30 o 
   7   8  11       48.92       47.24      3.55 o 
   8   8  11       11.30        8.62      3.35 o 
   9   8  11        8.11        9.00      4.35 o 
  10   8  11        0.70        5.61      4.54 o 
   0   9  11      236.42      260.58      7.21 o 
   1   9  11      203.81      201.69      3.24 o 
   2   9  11      420.81      396.76      4.69 o 
   3   9  11      933.01      947.39      6.51 o 
   4   9  11       19.69       22.78      1.98 o 
   5   9  11      144.75      140.26      3.60 o 
   6   9  11       39.05       37.21      3.00 o 
   7   9  11        7.71        4.51      2.78 o 
   8   9  11        5.06        4.21      3.35 o 
   9   9  11        6.31        4.25      4.00 o 
  10   9  11       13.66        8.62      4.87 o 
   0  10  11       23.81       24.27      2.45 o 
   1  10  11       57.68       54.25      1.97 o 
   2  10  11      141.81      155.57      2.80 o 
   3  10  11      167.13      164.04      3.06 o 
   4  10  11       21.19       20.84      2.06 o 
   5  10  11       92.25       87.20      3.63 o 
   6  10  11       13.67       13.68      2.61 o 
   7  10  11        4.67        1.32      2.84 o 
   8  10  11       31.34       25.30      4.04 o 
   9  10  11        2.83       10.65      4.29 o 
   0  11  11        1.10        1.16      2.39 o 
   1  11  11       22.80       20.53      1.82 o 
   2  11  11       74.49       76.11      2.50 o 
   3  11  11       46.08       38.32      2.18 o 
   4  11  11       21.14       22.02      2.20 o 
   5  11  11       64.04       61.31      3.25 o 
   6  11  11        7.21        3.64      2.63 o 
   7  11  11        0.47       -0.47      2.85 o 
   8  11  11        8.62        7.14      3.69 o 
   9  11  11        2.84        2.69      4.40 o 
   0  12  11       17.01       20.18      3.11 o 
   1  12  11       48.36       42.01      2.31 o 
   2  12  11       10.45        9.32      1.88 o 
   3  12  11       57.81       55.12      2.59 o 
   4  12  11       30.12       29.26      2.63 o 
   5  12  11        1.78       -0.43      2.22 o 
   6  12  11       14.06       10.30      3.25 o 
   7  12  11        9.28        7.02      3.18 o 
   8  12  11        3.83        1.48      3.77 o 
   9  12  11        0.87       -1.75      5.28 o 
   0  13  11        6.53        9.09      3.12 o 
   1  13  11      204.55      189.80      4.06 o 
   2  13  11       49.58       59.13      3.44 o 
   3  13  11       80.05       82.17      3.19 o 
   4  13  11       35.92       41.31      3.07 o 
   5  13  11       22.11       23.43      2.99 o 
   6  13  11       29.93       28.21      3.65 o 
   7  13  11        7.30        6.24      3.42 o 
   8  13  11        2.20        0.95      3.76 o 
   0  14  11        3.14        5.44      3.72 o 
   1  14  11        9.78        1.97      2.49 o 
   2  14  11       40.44       40.98      3.02 o 
   3  14  11       46.66       44.11      3.22 o 
   4  14  11       47.74       45.31      3.29 o 
   5  14  11       12.18       11.70      2.91 o 
   6  14  11       13.31       13.33      3.30 o 
   7  14  11        2.15        2.30      4.06 o 
   0  15  11        2.15        1.81      4.22 o 
   1  15  11        7.88        6.67      2.67 o 
   2  15  11       10.76        7.57      2.78 o 
   3  15  11       43.36       54.09      3.65 o 
   4  15  11        8.21        4.42      2.77 o 
   5  15  11        2.27        5.23      2.98 o 
   6  15  11       40.50       48.92      4.36 o 
   7  15  11        4.22        2.63      4.25 o 
   0  16  11       18.79       27.31      5.37 o 
   1  16  11        7.12        5.96      2.79 o 
   2  16  11       15.06       12.64      3.02 o 
   3  16  11        6.20        9.03      3.02 o 
   4  16  11        1.66        1.04      3.06 o 
   5  16  11       17.01       10.43      3.49 o 
   6  16  11       16.90       21.52      4.54 o 
   0  17  11       13.34       15.51      4.61 o 
   1  17  11       33.32       42.01      3.96 o 
   2  17  11       11.14       12.44      3.30 o 
   3  17  11        5.94        3.34      3.08 o 
   4  17  11        1.23        0.99      3.33 o 
   5  17  11       14.03       16.34      4.51 o 
   0  18  11        1.79       11.21      4.79 o 
   1  18  11        0.44        2.68      3.51 o 
   2  18  11       14.18       14.39      3.67 o 
   3  18  11       16.03       14.25      4.16 o 
   4  18  11       10.81       16.05      4.37 o 
   0  19  11        3.06       19.99      7.62 o 
   1  19  11       14.39       13.76      5.50 o 
   2  19  11        6.97       13.72      4.86 o 
   0   0  12      933.06      884.19     10.36 o 
   1   0  12      832.25      816.42      7.74 o 
   2   0  12      576.93      579.96      5.80 o 
   3   0  12      588.56      565.84      6.17 o 
   4   0  12       22.31       30.54      2.41 o 
   5   0  12       20.75       34.86      3.17 o 
   6   0  12      864.48      789.46     14.43 o 
   7   0  12      135.96      132.79      7.18 o 
   8   0  12       14.04       22.32      5.22 o 
   9   0  12        0.06        1.44      4.71 o 
  10   0  12        3.45        3.58      6.59 o 
  11   0  12        0.08        2.35      7.74 o 
   0   1  12      145.61      133.45      2.69 o 
   1   1  12       27.92       26.31      1.25 o 
   2   1  12     1189.13     1225.11      7.45 o 
   3   1  12      943.24      959.05      6.21 o 
   4   1  12      291.99      305.22      3.85 o 
   5   1  12      467.84      484.74      5.65 o 
   6   1  12      177.05      169.03      4.33 o 
   7   1  12       16.10       17.52      3.06 o 
   8   1  12        0.77       -0.30      3.06 o 
   9   1  12        5.44       -1.97      3.31 o 
  10   1  12        5.82        3.73      3.91 o 
  11   1  12        0.30       -0.24      4.21 o 
   0   2  12      305.90      322.18      4.36 o 
   1   2  12      529.41      556.23      4.62 o 
   2   2  12      416.41      390.44      3.99 o 
   3   2  12      172.55      187.65      2.50 o 
   4   2  12      135.32      144.45      2.61 o 
   5   2  12      119.00      129.33      3.68 o 
   6   2  12       91.72       91.12      4.61 o 
   7   2  12       35.23       27.80      3.42 o 
   8   2  12       60.27       65.46      4.53 o 
   9   2  12        5.37        2.44      3.35 o 
  10   2  12        4.13       -3.72      3.72 o 
  11   2  12        0.38       -0.81      4.24 o 
   0   3  12      258.41      246.26      4.31 o 
   1   3  12      509.86      539.38      3.64 o 
   2   3  12     1010.82     1032.16      6.11 o 
   3   3  12        8.63       13.35      1.15 o 
   4   3  12      354.81      316.93      4.14 o 
   5   3  12        7.98        5.38      1.77 o 
   6   3  12       49.16       42.52      2.98 o 
   7   3  12       44.81       37.70      3.26 o 
   8   3  12       48.53       57.07      4.46 o 
   9   3  12       11.52        7.23      3.72 o 
  10   3  12       21.40       25.96      4.60 o 
  11   3  12        2.65       -4.37      4.37 o 
   0   4  12        0.16        3.59      1.98 o 
   1   4  12      714.98      637.37      4.94 o 
   2   4  12      501.33      539.32      4.06 o 
   3   4  12      433.68      432.05      4.43 o 
   4   4  12      115.82      105.39      2.26 o 
   5   4  12      192.67      175.22      3.48 o 
   6   4  12       73.92       69.39      4.24 o 
   7   4  12       23.90       35.68      3.29 o 
   8   4  12       91.32       98.57      5.03 o 
   9   4  12        3.50        8.48      3.65 o 
  10   4  12       33.49       45.99      5.14 o 
  11   4  12        0.89       -4.38      4.38 o 
   0   5  12      305.82      296.64      6.47 o 
   1   5  12       90.40      105.42      2.00 o 
   2   5  12      343.28      348.38      3.23 o 
   3   5  12      288.72      269.39      2.84 o 
   4   5  12       25.79       23.77      1.57 o 
   5   5  12      278.10      267.39      4.20 o 
   6   5  12      201.23      184.85      5.18 o 
   7   5  12      140.10      135.90      4.74 o 
   8   5  12       12.70       13.51      3.57 o 
   9   5  12        2.91        2.21      3.39 o 
  10   5  12        0.07        3.07      4.27 o 
   0   6  12       34.83       40.68      3.37 o 
   1   6  12       96.04      108.95      2.27 o 
   2   6  12      758.52      763.38      5.47 o 
   3   6  12      127.61      133.87      2.41 o 
   4   6  12      244.93      235.98      3.27 o 
   5   6  12       49.31       46.52      2.41 o 
   6   6  12       95.56      105.99      3.90 o 
   7   6  12        8.55        6.39      2.68 o 
   8   6  12       16.25       16.78      3.48 o 
   9   6  12       13.08        8.97      4.05 o 
  10   6  12        9.82       13.96      4.70 o 
   0   7  12      249.09      260.33      3.95 o 
   1   7  12      110.41      109.05      1.94 o 
   2   7  12       25.02       19.73      1.40 o 
   3   7  12      110.84       91.09      2.22 o 
   4   7  12       71.43       71.11      2.22 o 
   5   7  12      180.21      150.72      3.43 o 
   6   7  12       18.12       14.96      2.47 o 
   7   7  12       24.02       21.27      2.99 o 
   8   7  12       17.18       13.70      3.61 o 
   9   7  12        1.24       -0.04      3.79 o 
  10   7  12        0.54        5.68      4.81 o 
   0   8  12        1.23        0.09      2.05 o 
   1   8  12       85.36       90.90      2.36 o 
   2   8  12        3.91        2.21      1.34 o 
   3   8  12      119.29      113.75      2.59 o 
   4   8  12       79.17       73.47      2.32 o 
   5   8  12        1.06        4.89      1.78 o 
   6   8  12      116.55       97.97      3.73 o 
   7   8  12       12.81       16.37      2.85 o 
   8   8  12        1.56        0.70      3.36 o 
   9   8  12        5.43        0.59      4.23 o 
  10   8  12        9.82       12.63      5.33 o 
   0   9  12        2.41       -1.20      1.91 o 
   1   9  12      463.08      424.78      4.14 o 
   2   9  12       68.56       65.63      2.15 o 
   3   9  12      105.23      101.02      2.50 o 
   4   9  12       22.52       23.73      2.04 o 
   5   9  12        8.64        5.06      2.00 o 
   6   9  12       39.87       40.16      2.99 o 
   7   9  12       48.82       51.16      3.72 o 
   8   9  12        5.38        2.66      3.38 o 
   9   9  12       14.66       12.14      4.44 o 
  10   9  12       12.25        9.89      7.41 o 
   0  10  12        0.09       -1.17      1.71 o 
   1  10  12      126.32      126.22      2.47 o 
   2  10  12       48.28       52.22      2.06 o 
   3  10  12       25.04       20.77      1.72 o 
   4  10  12      102.39      100.33      3.31 o 
   5  10  12       22.29       23.70      2.55 o 
   6  10  12       35.52       41.20      4.47 o 
   7  10  12        1.86        0.89      2.79 o 
   8  10  12        4.53        5.51      3.55 o 
   9  10  12       12.46       10.32      4.40 o 
   0  11  12       64.75       58.22      2.95 o 
   1  11  12      488.35      458.50      5.36 o 
   2  11  12      149.03      158.93      3.77 o 
   3  11  12      128.40      134.23      3.03 o 
   4  11  12       94.04      114.21      3.40 o 
   5  11  12        6.62        4.08      2.60 o 
   6  11  12        6.36        3.99      2.68 o 
   7  11  12        5.30        4.54      3.06 o 
   8  11  12        0.05        3.30      3.60 o 
   9  11  12       18.80       22.66      4.98 o 
   0  12  12       61.49       67.12      3.41 o 
   1  12  12       86.34       96.99      2.91 o 
   2  12  12       46.37       43.58      2.39 o 
   3  12  12      153.12      148.41      3.54 o 
   4  12  12       52.76       49.09      2.92 o 
   5  12  12       36.62       34.05      3.24 o 
   6  12  12        4.13        4.58      3.08 o 
   7  12  12       10.73       10.73      3.38 o 
   8  12  12        1.96       -0.40      3.95 o 
   0  13  12       40.25       40.22      3.42 o 
   1  13  12       23.09       23.44      2.23 o 
   2  13  12       40.06       41.93      2.68 o 
   3  13  12       42.30       37.93      2.73 o 
   4  13  12       44.12       44.32      3.14 o 
   5  13  12        5.89        7.24      2.64 o 
   6  13  12       14.91        8.19      3.22 o 
   7  13  12        2.74        3.77      3.78 o 
   8  13  12       20.30       25.22      4.96 o 
   0  14  12       18.48       14.46      3.22 o 
   1  14  12      120.74      124.52      4.87 o 
   2  14  12        9.81        4.77      2.24 o 
   3  14  12      103.31      101.00      3.86 o 
   4  14  12       35.32       36.48      3.36 o 
   5  14  12       11.66       12.92      2.97 o 
   6  14  12       20.89       19.79      3.88 o 
   7  14  12        8.42        4.74      4.19 o 
   0  15  12        1.66       -0.96      3.31 o 
   1  15  12       51.30       61.05      3.65 o 
   2  15  12        0.67       -2.43      2.43 o 
   3  15  12       12.42       11.99      2.71 o 
   4  15  12       38.77       32.29      3.45 o 
   5  15  12        4.95        2.10      3.20 o 
   6  15  12        1.89        2.85      3.76 o 
   7  15  12       23.17       30.07      5.73 o 
   0  16  12        8.70       10.44      3.87 o 
   1  16  12        9.00       12.34      2.97 o 
   2  16  12       18.52       11.13      3.02 o 
   3  16  12        5.89        6.14      2.99 o 
   4  16  12       14.00       17.82      3.54 o 
   5  16  12        7.89       11.09      3.74 o 
   6  16  12        0.96        7.83      4.43 o 
   0  17  12        0.03       -3.10      3.75 o 
   1  17  12       15.12       20.73      3.47 o 
   2  17  12        8.96       14.63      3.36 o 
   3  17  12       12.45       11.95      3.32 o 
   4  17  12        0.23        1.76      3.66 o 
   5  17  12        5.24        3.35      3.99 o 
   0  18  12       22.97       29.03      5.34 o 
   1  18  12       47.58       53.81      5.61 o 
   2  18  12        7.07        9.00      4.03 o 
   3  18  12        3.37        1.53      3.67 o 
   0  19  12        4.32        1.22      6.05 o 
   1  19  12       27.02       25.97      5.53 o 
   1   0  13      316.73      301.65      4.35 o 
   2   0  13      512.27      568.85      5.97 o 
   3   0  13       23.22       25.54      2.10 o 
   4   0  13       87.24      104.41      3.48 o 
   5   0  13       75.91       89.05      4.19 o 
   6   0  13       55.93       54.21      4.47 o 
   7   0  13       31.93       31.31      5.07 o 
   8   0  13       12.98        6.95      4.90 o 
   9   0  13        5.18       -1.92      4.70 o 
  10   0  13        0.45        3.14      5.76 o 
  11   0  13        3.60        4.70      6.17 o 
   0   1  13        1.38        2.08      1.25 o 
   1   1  13      385.33      373.53      3.53 o 
   2   1  13      458.64      498.77      3.90 o 
   3   1  13      164.10      173.46      2.73 o 
   4   1  13      103.90      116.72      2.64 o 
   5   1  13      365.99      345.14      5.15 o 
   6   1  13      196.72      203.99      4.79 o 
   7   1  13      135.08      129.28      4.89 o 
   8   1  13       34.21       41.06      4.11 o 
   9   1  13        1.73       -3.16      3.34 o 
  10   1  13        0.61        0.29      3.82 o 
  11   1  13        2.23        4.63      4.37 o 
   0   2  13      117.09      120.08      2.93 o 
   1   2  13      134.41      157.97      2.31 o 
   2   2  13      333.08      374.69      3.57 o 
   3   2  13       60.80       84.02      1.99 o 
   4   2  13       12.93       23.35      1.71 o 
   5   2  13      282.16      254.57      4.38 o 
   6   2  13      272.16      278.89      5.42 o 
   7   2  13       24.39       24.42      3.18 o 
   8   2  13       52.80       53.76      4.44 o 
   9   2  13        2.91        2.94      3.46 o 
  10   2  13        6.89        8.67      4.10 o 
  11   2  13        1.50       -4.16      4.16 o 
   0   3  13      916.53      883.39      9.56 o 
   1   3  13      331.81      337.14      3.14 o 
   2   3  13      103.88       95.50      1.96 o 
   3   3  13      113.03      136.24      2.22 o 
   4   3  13        9.02        8.59      1.45 o 
   5   3  13      112.05      108.21      3.13 o 
   6   3  13       92.22       94.01      3.77 o 
   7   3  13       50.40       48.93      3.99 o 
   8   3  13       10.23       10.06      3.46 o 
   9   3  13       24.28       29.40      4.24 o 
  10   3  13       17.13       24.68      4.65 o 
  11   3  13        0.61        4.54      6.13 o 
   0   4  13      313.30      298.67      6.24 o 
   1   4  13      585.61      578.51      5.55 o 
   2   4  13      333.25      340.61      3.28 o 
   3   4  13      226.10      201.61      2.61 o 
   4   4  13       20.54       24.50      1.60 o 
   5   4  13       21.03       23.39      2.12 o 
   6   4  13       67.65       69.03      3.92 o 
   7   4  13       98.74      103.06      5.61 o 
   8   4  13       49.76       43.25      4.23 o 
   9   4  13        2.51        7.74      3.62 o 
  10   4  13        3.41        9.38      4.18 o 
   0   5  13       46.90       39.24      3.30 o 
   1   5  13      295.96      295.36      3.88 o 
   2   5  13      271.03      252.80      2.80 o 
   3   5  13       75.12       73.87      1.84 o 
   4   5  13        2.05       -1.28      1.28 o 
   5   5  13        3.67        2.88      1.81 o 
   6   5  13       90.04       77.65      3.44 o 
   7   5  13       37.38       27.10      3.17 o 
   8   5  13       30.97       33.07      4.09 o 
   9   5  13       14.41       20.16      4.13 o 
  10   5  13       21.73       23.83      4.97 o 
   0   6  13       19.08       10.99      2.87 o 
   1   6  13       78.34       77.75      2.37 o 
   2   6  13      273.90      275.13      3.11 o 
   3   6  13       41.91       41.12      1.63 o 
   4   6  13       72.68       74.94      2.16 o 
   5   6  13      111.01      106.69      3.40 o 
   6   6  13      120.52      105.78      3.77 o 
   7   6  13       24.63       19.49      3.08 o 
   8   6  13        6.02        4.19      3.20 o 
   9   6  13        8.34       10.95      3.90 o 
  10   6  13        3.61        4.73      4.46 o 
   0   7  13       38.10       34.30      2.29 o 
   1   7  13       78.77       80.77      2.19 o 
   2   7  13       27.33       25.10      1.70 o 
   3   7  13       83.95       90.00      2.05 o 
   4   7  13       42.75       47.46      1.97 o 
   5   7  13       62.38       56.19      2.52 o 
   6   7  13       16.30        9.69      2.46 o 
   7   7  13       10.29       13.10      2.80 o 
   8   7  13       14.45       16.61      3.71 o 
   9   7  13        4.59        3.10      3.86 o 
  10   7  13        4.01        2.48      4.98 o 
   0   8  13        3.52        1.96      2.09 o 
   1   8  13       51.56       58.02      1.80 o 
   2   8  13      181.88      154.76      3.46 o 
   3   8  13      399.19      364.63      3.83 o 
   4   8  13      374.79      373.48      4.57 o 
   5   8  13      259.31      259.83      4.30 o 
   6   8  13       68.18       68.40      3.32 o 
   7   8  13        9.52        2.07      2.62 o 
   8   8  13        1.69        5.30      3.58 o 
   9   8  13        1.36       -1.16      4.15 o 
  10   8  13        0.37       -1.96      4.39 o 
   0   9  13      101.91      100.90      4.15 o 
   1   9  13       34.75       26.99      1.87 o 
   2   9  13       37.91       39.38      1.87 o 
   3   9  13      103.65       99.67      2.61 o 
   4   9  13        3.06       -0.53      1.60 o 
   5   9  13       42.72       47.32      2.78 o 
   6   9  13       22.46       19.72      2.65 o 
   7   9  13        0.50        1.53      2.73 o 
   8   9  13        0.01       -2.16      3.32 o 
   9   9  13        5.74        1.91      4.17 o 
   0  10  13        2.22        0.09      1.79 o 
   1  10  13      310.47      274.51      4.49 o 
   2  10  13       88.70       98.41      2.35 o 
   3  10  13       13.98       10.56      1.68 o 
   4  10  13       18.17       16.87      2.14 o 
   5  10  13       32.33       38.17      2.85 o 
   6  10  13        4.79        8.73      2.69 o 
   7  10  13        4.49        5.29      2.90 o 
   8  10  13        9.73        7.34      3.73 o 
   9  10  13       30.11       34.56      5.32 o 
   0  11  13      735.66      712.82     10.65 o 
   1  11  13      170.60      148.39      3.24 o 
   2  11  13      311.11      302.80      3.90 o 
   3  11  13       17.41       16.04      1.92 o 
   4  11  13        5.87        7.43      2.13 o 
   5  11  13       20.75       15.74      3.23 o 
   6  11  13       12.35       18.25      3.29 o 
   7  11  13        2.99        2.09      3.11 o 
   8  11  13        3.84        0.16      4.04 o 
   9  11  13       10.98       12.04      5.31 o 
   0  12  13       34.91       42.08      2.98 o 
   1  12  13      168.99      159.21      3.31 o 
   2  12  13      177.62      161.02      3.45 o 
   3  12  13       24.67       17.09      2.08 o 
   4  12  13       27.84       29.31      2.91 o 
   5  12  13        0.03       -0.69      2.55 o 
   6  12  13        3.52       12.37      3.22 o 
   7  12  13        0.26        0.93      3.45 o 
   8  12  13        4.32        5.48      4.19 o 
   0  13  13        0.10       -1.89      2.39 o 
   1  13  13       25.64       27.82      2.25 o 
   2  13  13       60.13       53.99      2.73 o 
   3  13  13       85.58       97.66      3.78 o 
   4  13  13        0.06       -0.25      2.42 o 
   5  13  13       19.82       18.37      3.20 o 
   6  13  13        8.70       10.71      3.49 o 
   7  13  13        1.04        0.01      3.63 o 
   8  13  13        3.92        6.87      4.39 o 
   0  14  13        7.31        4.44      3.13 o 
   1  14  13       17.16       17.31      2.36 o 
   2  14  13        3.98        4.18      2.20 o 
   3  14  13       41.82       47.97      3.23 o 
   4  14  13       55.40       57.53      3.76 o 
   5  14  13       11.68        8.97      4.04 o 
   6  14  13        1.76        6.63      3.64 o 
   7  14  13        3.60        6.38      4.02 o 
   0  15  13       11.36        5.69      3.43 o 
   1  15  13        9.78       10.85      2.58 o 
   2  15  13        8.46        8.51      2.74 o 
   3  15  13        4.38        9.09      2.62 o 
   4  15  13        6.50        2.16      3.01 o 
   5  15  13        0.73        2.31      3.54 o 
   6  15  13       14.30       14.66      4.41 o 
   0  16  13        0.75        6.07      3.71 o 
   1  16  13       46.49       55.05      3.75 o 
   2  16  13       44.74       43.28      3.69 o 
   3  16  13        6.52        8.13      2.99 o 
   4  16  13       18.60       15.57      3.71 o 
   5  16  13        1.28        2.28      3.82 o 
   0  17  13       22.58       10.94      7.55 o 
   1  17  13       34.59       35.63      3.76 o 
   2  17  13        1.52        4.17      3.40 o 
   3  17  13        5.82       13.49      3.86 o 
   4  17  13        4.40        1.36      3.78 o 
   0  18  13       38.39       39.38      7.84 o 
   1  18  13       33.18       41.38      5.37 o 
   2  18  13        7.03        9.29      4.34 o 
   3  18  13       26.31       30.18      4.63 o 
   0   0  14        1.96        0.12      1.65 o 
   1   0  14     2108.26     2145.49     16.25 o 
   2   0  14      162.39      133.30      3.11 o 
   3   0  14      130.77      135.61      3.92 o 
   4   0  14       18.81       18.48      2.38 o 
   5   0  14      726.09      644.67     11.66 o 
   6   0  14        9.02        5.77      3.32 o 
   7   0  14       24.43       19.98      4.79 o 
   8   0  14        0.26        1.21      4.36 o 
   9   0  14        8.53        1.47      6.86 o 
  10   0  14        1.08        6.78      5.68 o 
   0   1  14      514.38      549.40      5.58 o 
   1   1  14      186.96      190.31      2.57 o 
   2   1  14      113.49      127.96      2.17 o 
   3   1  14       22.63       17.73      1.43 o 
   4   1  14      126.59      117.43      3.22 o 
   5   1  14       49.73       56.41      3.05 o 
   6   1  14      186.76      199.07      4.61 o 
   7   1  14       46.22       36.35      3.54 o 
   8   1  14       10.82       11.44      3.46 o 
   9   1  14        5.55        9.05      3.65 o 
  10   1  14        2.78       -1.83      3.80 o 
   0   2  14       37.16       45.30      2.12 o 
   1   2  14      532.93      521.13      4.33 o 
   2   2  14      234.56      250.09      3.04 o 
   3   2  14       98.76      108.12      2.24 o 
   4   2  14       92.20       93.97      2.58 o 
   5   2  14      291.07      270.85      4.55 o 
   6   2  14       38.53       39.71      2.93 o 
   7   2  14       34.52       34.78      3.56 o 
   8   2  14       34.63       35.74      4.12 o 
   9   2  14        7.64        8.55      3.69 o 
  10   2  14        4.55        5.34      5.22 o 
   0   3  14       28.05       43.05      2.08 o 
   1   3  14      111.90      124.53      2.15 o 
   2   3  14       54.47       53.90      1.72 o 
   3   3  14      185.17      187.68      2.76 o 
   4   3  14       19.69       14.15      1.66 o 
   5   3  14       18.94       19.26      2.10 o 
   6   3  14       13.24        8.30      2.46 o 
   7   3  14       14.18       17.47      2.97 o 
   8   3  14        3.50       -3.10      3.10 o 
   9   3  14        5.89       -3.51      3.51 o 
  10   3  14       23.67       33.14      4.89 o 
   0   4  14       12.97       18.24      2.15 o 
   1   4  14      283.91      326.85      3.89 o 
   2   4  14       50.71       53.27      1.98 o 
   3   4  14      363.47      376.98      4.46 o 
   4   4  14       40.25       38.00      1.85 o 
   5   4  14        4.57        4.07      1.84 o 
   6   4  14       36.84       39.85      3.47 o 
   7   4  14       16.66       15.67      3.12 o 
   8   4  14       17.62       12.74      3.62 o 
   9   4  14       21.17       22.69      4.22 o 
  10   4  14        0.16        4.52      4.97 o 
   0   5  14      687.06      686.30     12.39 o 
   1   5  14        3.81       10.90      1.36 o 
   2   5  14     1075.64      975.20      6.51 o 
   3   5  14      396.91      357.17      3.89 o 
   4   5  14      161.76      154.01      2.77 o 
   5   5  14        1.99        0.66      1.73 o 
   6   5  14       91.21       93.90      4.63 o 
   7   5  14        2.17        2.15      2.70 o 
   8   5  14       54.95       62.74      4.75 o 
   9   5  14        0.93        1.46      3.71 o 
  10   5  14       28.56       26.05      5.40 o 
   0   6  14      129.13      115.17      5.33 o 
   1   6  14       21.03       23.45      1.94 o 
   2   6  14      381.44      330.74      3.40 o 
   3   6  14       79.20       89.14      2.29 o 
   4   6  14      531.76      542.53      5.19 o 
   5   6  14      129.59      106.37      2.99 o 
   6   6  14      133.33      130.12      4.03 o 
   7   6  14       12.58       12.85      3.01 o 
   8   6  14       14.11       13.13      3.55 o 
   9   6  14        0.04       -3.25      3.25 o 
  10   6  14        5.47       10.02      4.62 o 
   0   7  14       61.54       62.21      4.64 o 
   1   7  14       45.84       55.60      2.54 o 
   2   7  14      105.84      103.09      2.90 o 
   3   7  14      326.07      318.03      3.76 o 
   4   7  14      365.64      373.85      4.86 o 
   5   7  14      194.66      217.76      4.84 o 
   6   7  14       10.72       11.01      2.37 o 
   7   7  14        8.89        7.47      2.84 o 
   8   7  14        8.58        5.41      3.28 o 
   9   7  14        3.09        1.61      4.05 o 
  10   7  14        2.12       -2.13      4.60 o 
   0   8  14       26.70       25.54      3.13 o 
   1   8  14      204.54      193.77      4.63 o 
   2   8  14      174.14      156.47      2.77 o 
   3   8  14       77.71       90.73      2.25 o 
   4   8  14      243.20      219.65      3.83 o 
   5   8  14       85.54       90.81      3.89 o 
   6   8  14       79.25       88.33      3.60 o 
   7   8  14        4.94        3.92      2.66 o 
   8   8  14        0.01       -1.97      3.22 o 
   9   8  14        1.06        4.23      4.47 o 
   0   9  14      139.26      124.72      5.43 o 
   1   9  14       72.88       68.89      2.16 o 
   2   9  14      129.43      115.34      2.58 o 
   3   9  14       56.92       58.59      2.06 o 
   4   9  14        3.20       -1.11      1.54 o 
   5   9  14        0.79       -1.50      1.86 o 
   6   9  14       19.04       22.09      2.95 o 
   7   9  14        0.04       -2.34      2.89 o 
   8   9  14        3.26        2.21      3.40 o 
   9   9  14        0.23        3.10      4.26 o 
   0  10  14       36.49       33.56      2.91 o 
   1  10  14      478.54      451.34      5.39 o 
   2  10  14       87.19       96.36      2.30 o 
   3  10  14        3.53        1.76      1.45 o 
   4  10  14       73.27       64.48      2.78 o 
   5  10  14       35.55       31.76      2.73 o 
   6  10  14       33.32       33.56      3.36 o 
   7  10  14       10.05        7.37      3.20 o 
   8  10  14       13.41       14.70      4.33 o 
   9  10  14       84.15      108.91      8.73 o 
   0  11  14      123.78      128.29      4.14 o 
   1  11  14       75.76       81.90      2.61 o 
   2  11  14        9.96       16.82      1.68 o 
   3  11  14       18.34       13.14      1.83 o 
   4  11  14        8.97        8.77      2.08 o 
   5  11  14        4.81        4.40      2.64 o 
   6  11  14        7.81        2.48      2.93 o 
   7  11  14        6.16        3.26      3.30 o 
   8  11  14        3.02        4.67      4.26 o 
   0  12  14       43.99       43.70      2.90 o 
   1  12  14       65.92       67.90      2.77 o 
   2  12  14      243.71      246.61      3.96 o 
   3  12  14        6.21        8.60      2.10 o 
   4  12  14        9.27       11.11      2.39 o 
   5  12  14        1.76       -2.59      2.69 o 
   6  12  14       21.00       16.91      3.42 o 
   7  12  14       15.34       17.20      4.02 o 
   8  12  14        6.02        4.75      4.45 o 
   0  13  14       11.76       13.67      3.40 o 
   1  13  14       78.32       73.56      3.00 o 
   2  13  14       24.99       19.01      2.35 o 
   3  13  14       49.10       56.13      3.02 o 
   4  13  14       46.61       54.16      3.76 o 
   5  13  14       12.15       12.79      3.19 o 
   6  13  14       28.06       37.19      4.27 o 
   7  13  14       11.79        8.24      3.70 o 
   0  14  14        5.21        3.63      2.66 o 
   1  14  14        4.01        4.21      2.09 o 
   2  14  14        4.47        5.89      2.09 o 
   3  14  14        1.90       -2.16      2.16 o 
   4  14  14       51.32       61.86      4.39 o 
   5  14  14       62.44       70.74      4.84 o 
   6  14  14        1.11        0.05      3.57 o 
   7  14  14        1.87       -2.84      3.88 o 
   0  15  14       10.37       13.52      3.75 o 
   1  15  14        4.24        4.24      2.38 o 
   2  15  14        4.21        3.58      2.49 o 
   3  15  14       29.44       31.71      3.34 o 
   4  15  14       17.18       11.73      3.59 o 
   5  15  14       20.57       19.36      4.02 o 
   6  15  14        0.51       -3.66      3.66 o 
   0  16  14        1.27       -3.52      3.52 o 
   1  16  14       17.65       24.55      3.32 o 
   2  16  14        9.54        5.98      2.85 o 
   3  16  14        6.87        3.80      3.05 o 
   4  16  14        5.06       10.17      3.77 o 
   5  16  14        4.08        4.94      3.96 o 
   0  17  14       25.81       17.83      4.62 o 
   1  17  14       21.00       20.68      3.55 o 
   2  17  14       11.70       13.91      3.98 o 
   3  17  14        8.71       11.03      3.84 o 
   4  17  14       13.32       14.69      4.08 o 
   0  18  14       83.91       84.10      8.30 o 
   1  18  14       10.59       11.77      4.44 o 
   2  18  14       15.92       19.50      4.40 o 
   1   0  15        0.99        2.64      1.55 o 
   2   0  15        9.75       12.59      1.77 o 
   3   0  15      296.62      338.91      5.40 o 
   4   0  15        5.45       15.15      2.39 o 
   5   0  15      777.78      748.51     11.74 o 
   6   0  15       71.41       75.76      4.89 o 
   7   0  15        0.02        2.05      4.32 o 
   8   0  15        4.23       -1.77      4.56 o 
   9   0  15        3.11        8.17      5.18 o 
  10   0  15        0.26        0.15      5.47 o 
   0   1  15       45.65       52.55      2.04 o 
   1   1  15       71.94       93.35      1.95 o 
   2   1  15      181.47      207.93      2.99 o 
   3   1  15      351.10      327.89      3.63 o 
   4   1  15       60.36       80.45      2.48 o 
   5   1  15      296.33      292.07      5.24 o 
   6   1  15        5.39        7.40      2.33 o 
   7   1  15        3.47        2.84      2.78 o 
   8   1  15       13.05       14.03      3.49 o 
   9   1  15        7.81        4.79      3.68 o 
  10   1  15        1.29       -0.86      3.98 o 
   0   2  15      481.85      556.48      6.60 o 
   1   2  15       56.31       52.16      1.98 o 
   2   2  15       55.92       82.51      2.28 o 
   3   2  15      123.62      134.55      2.57 o 
   4   2  15       44.27       39.61      2.06 o 
   5   2  15      121.76      118.67      3.48 o 
   6   2  15       23.80       16.16      2.56 o 
   7   2  15        8.06        4.58      2.78 o 
   8   2  15       20.61       20.29      3.81 o 
   9   2  15        7.69        5.32      3.76 o 
  10   2  15        3.77        0.95      4.00 o 
   0   3  15      686.30      697.10      8.18 o 
   1   3  15      232.99      228.97      3.00 o 
   2   3  15       30.98       44.38      1.66 o 
   3   3  15      762.71      738.03      5.55 o 
   4   3  15       35.37       35.65      2.27 o 
   5   3  15      193.20      193.70      4.04 o 
   6   3  15       89.18      102.32      3.83 o 
   7   3  15       69.35       69.49      4.81 o 
   8   3  15       41.57       37.00      4.18 o 
   9   3  15       24.45       17.43      4.11 o 
  10   3  15        2.14        4.39      4.18 o 
   0   4  15      460.55      424.63      8.09 o 
   1   4  15      125.56      158.18      3.21 o 
   2   4  15      109.09      119.82      2.39 o 
   3   4  15       18.55       16.03      1.38 o 
   4   4  15       13.84       10.31      1.66 o 
   5   4  15       76.05       80.94      2.97 o 
   6   4  15       60.47       61.14      3.33 o 
   7   4  15        1.03        3.76      2.73 o 
   8   4  15        1.41       -1.67      3.21 o 
   9   4  15       54.42       60.79      5.05 o 
  10   4  15        4.88        7.63      4.19 o 
   0   5  15      281.84      265.80      8.95 o 
   1   5  15      197.20      212.80      3.68 o 
   2   5  15      237.00      235.84      3.13 o 
   3   5  15       94.04       95.17      2.38 o 
   4   5  15       47.09       45.88      2.01 o 
   5   5  15       26.10       21.73      2.09 o 
   6   5  15       45.94       46.24      3.25 o 
   7   5  15        1.22        3.45      2.93 o 
   8   5  15        6.54        6.62      3.17 o 
   9   5  15       11.77       14.14      4.06 o 
  10   5  15        1.56       -0.78      4.18 o 
   0   6  15       11.55       -3.43      3.44 o 
   1   6  15      239.10      258.45      4.55 o 
   2   6  15      211.24      208.20      3.48 o 
   3   6  15       96.21       97.80      2.39 o 
   4   6  15       22.99       22.25      1.76 o 
   5   6  15       18.86       12.57      2.22 o 
   6   6  15        8.36        9.25      2.42 o 
   7   6  15       22.97       20.85      3.24 o 
   8   6  15       10.81        3.44      3.23 o 
   9   6  15        0.87       -1.22      3.81 o 
  10   6  15        0.42        0.11      4.17 o 
   0   7  15      110.05       97.42      7.78 o 
   1   7  15      129.44      131.70      3.47 o 
   2   7  15      316.34      301.83      3.80 o 
   3   7  15      109.09      100.72      2.43 o 
   4   7  15       80.43       85.15      2.40 o 
   5   7  15       11.15       15.13      2.16 o 
   6   7  15       21.03       18.11      2.73 o 
   7   7  15       43.83       53.33      4.27 o 
   8   7  15       11.45        5.35      3.43 o 
   9   7  15        3.09        7.01      4.19 o 
   0   8  15      588.98      498.70     11.64 o 
   1   8  15      130.06      123.75      3.61 o 
   2   8  15        8.31        6.51      1.34 o 
   3   8  15       53.36       58.34      2.01 o 
   4   8  15       18.96       18.32      1.81 o 
   5   8  15       37.87       44.50      2.57 o 
   6   8  15       17.44       15.51      2.70 o 
   7   8  15       14.98       21.83      3.40 o 
   8   8  15        5.86        4.31      3.44 o 
   9   8  15        4.91       -1.07      5.22 o 
   0   9  15        0.45        6.11      3.89 o 
   1   9  15       57.91       42.33      2.52 o 
   2   9  15       29.94       30.60      1.70 o 
   3   9  15       32.17       34.94      1.80 o 
   4   9  15        1.36        0.65      1.61 o 
   5   9  15       24.14       23.06      2.31 o 
   6   9  15       18.58       17.67      2.81 o 
   7   9  15        4.20        5.70      3.00 o 
   8   9  15        2.81        1.73      4.15 o 
   9   9  15        8.49        1.62      4.86 o 
   0  10  15      191.70      168.25      6.50 o 
   1  10  15      105.20      103.88      2.57 o 
   2  10  15      114.20      110.20      3.43 o 
   3  10  15        8.27        7.51      1.54 o 
   4  10  15       98.60      104.74      3.45 o 
   5  10  15        1.27        1.25      2.59 o 
   6  10  15       18.35       17.66      3.27 o 
   7  10  15        2.69        2.88      3.06 o 
   8  10  15        9.22       12.22      4.39 o 
   0  11  15      172.56      163.73      7.34 o 
   1  11  15       34.88       35.20      2.23 o 
   2  11  15       69.31       68.80      2.90 o 
   3  11  15        8.37       12.10      1.85 o 
   4  11  15        0.24        2.28      1.90 o 
   5  11  15       15.85       17.28      3.07 o 
   6  11  15        9.89        8.29      3.05 o 
   7  11  15        8.85       10.27      4.19 o 
   8  11  15        4.35        1.49      4.12 o 
   0  12  15       28.74       34.82      3.54 o 
   1  12  15        7.52        2.00      1.49 o 
   2  12  15        8.44        8.44      1.83 o 
   3  12  15       18.72       22.45      2.28 o 
   4  12  15       85.45       91.92      4.12 o 
   5  12  15       11.20        5.96      2.95 o 
   6  12  15        1.31        3.54      3.69 o 
   7  12  15       16.01       14.06      3.88 o 
   8  12  15        1.09        5.47      4.76 o 
   0  13  15       38.92       32.94      4.51 o 
   1  13  15       41.44       43.58      2.58 o 
   2  13  15       24.25       23.56      2.41 o 
   3  13  15       51.71       56.26      2.91 o 
   4  13  15       82.26       98.81      4.13 o 
   5  13  15        0.51        3.01      3.24 o 
   6  13  15       25.35       28.05      4.23 o 
   7  13  15        0.29        0.12      3.95 o 
   0  14  15       25.88       19.49      3.01 o 
   1  14  15        1.66        1.94      2.09 o 
   2  14  15        8.87        9.49      2.38 o 
   3  14  15        5.14        3.79      2.65 o 
   4  14  15       21.18       20.98      3.68 o 
   5  14  15        6.75       11.13      3.50 o 
   6  14  15        2.18       -0.82      3.58 o 
   0  15  15        0.04       -2.94      2.94 o 
   1  15  15       26.34       26.85      3.01 o 
   2  15  15       10.26        9.63      2.53 o 
   3  15  15        1.56        5.12      3.32 o 
   4  15  15       48.92       49.05      4.39 o 
   5  15  15       10.67        4.91      3.70 o 
   6  15  15       11.37       12.31      4.67 o 
   0  16  15       32.99       43.41      5.12 o 
   1  16  15       17.72       20.17      3.61 o 
   2  16  15        0.38        2.34      2.99 o 
   3  16  15       19.01       22.03      4.41 o 
   4  16  15       14.76       15.32      4.13 o 
   5  16  15        3.19       11.93      4.36 o 
   0  17  15       63.51       84.97      9.52 o 
   1  17  15       10.03        3.47      4.15 o 
   2  17  15        2.60       13.18      4.20 o 
   3  17  15        0.10        4.63      3.72 o 
   0  18  15        6.54       12.27      7.09 o 
   1  18  15       54.90       48.81      6.53 o 
   0   0  16      216.41      245.19      5.93 o 
   1   0  16      296.01      309.08      4.78 o 
   2   0  16       85.85       86.64      3.13 o 
   3   0  16       32.68       19.67      2.25 o 
   4   0  16       43.83       63.81      3.38 o 
   5   0  16      247.32      237.93      9.49 o 
   6   0  16      119.07      104.01      5.50 o 
   7   0  16       25.42       30.35      5.64 o 
   8   0  16        5.11        0.97      4.59 o 
   9   0  16        1.08        2.23      5.15 o 
  10   0  16        0.01        6.69      5.81 o 
   0   1  16       26.33       21.99      2.07 o 
   1   1  16       87.06       86.75      1.99 o 
   2   1  16      246.16      241.53      3.08 o 
   3   1  16      151.51      138.33      2.58 o 
   4   1  16      173.60      185.11      3.51 o 
   5   1  16        5.65        2.34      2.26 o 
   6   1  16      296.52      295.10      5.65 o 
   7   1  16       16.23       13.07      2.95 o 
   8   1  16        9.62        7.23      3.43 o 
   9   1  16        8.03        2.08      3.67 o 
  10   1  16        3.44        0.84      4.05 o 
   0   2  16      168.74      138.07      3.70 o 
   1   2  16      756.77      717.17      6.16 o 
   2   2  16        9.04       10.26      1.26 o 
   3   2  16       37.34       39.06      1.81 o 
   4   2  16       87.87      112.00      2.94 o 
   5   2  16       67.09       65.26      2.93 o 
   6   2  16        8.71        4.76      2.30 o 
   7   2  16       24.99       25.34      3.31 o 
   8   2  16       17.00       16.44      3.65 o 
   9   2  16       18.86       23.24      4.28 o 
  10   2  16        3.74        4.67      5.23 o 
   0   3  16     1748.74     1692.15     15.51 o 
   1   3  16      110.51      113.59      2.36 o 
   2   3  16      165.29      150.49      2.94 o 
   3   3  16       91.90      105.75      2.58 o 
   4   3  16       88.89      104.74      2.89 o 
   5   3  16        3.27        5.65      1.93 o 
   6   3  16       55.90       56.91      3.27 o 
   7   3  16        9.22        6.34      2.86 o 
   8   3  16       40.43       40.43      4.31 o 
   9   3  16        0.95        9.69      3.93 o 
  10   3  16        4.23        5.32      4.15 o 
   0   4  16      149.81      134.55      6.12 o 
   1   4  16      291.12      295.89      3.59 o 
   2   4  16      234.96      231.30      3.52 o 
   3   4  16       94.48      107.04      2.46 o 
   4   4  16        0.18        0.22      1.60 o 
   5   4  16       62.74       54.90      2.66 o 
   6   4  16       73.72       64.19      3.37 o 
   7   4  16       27.16       24.77      3.19 o 
   8   4  16        5.89        4.72      3.36 o 
   9   4  16        7.90        7.13      3.90 o 
  10   4  16        1.38       -2.14      4.48 o 
   0   5  16      167.91      130.76      5.99 o 
   1   5  16      104.01       93.34      2.75 o 
   2   5  16      335.13      298.23      4.55 o 
   3   5  16      501.05      501.05      4.74 o 
   4   5  16       18.14       12.72      1.64 o 
   5   5  16       32.21       33.08      2.52 o 
   6   5  16       41.82       39.43      4.47 o 
   7   5  16        2.26        4.25      2.82 o 
   8   5  16        8.41        8.87      3.28 o 
   9   5  16       34.96       32.34      4.48 o 
  10   5  16        3.01        4.64      3.99 o 
   0   6  16        4.77        2.60      3.28 o 
   1   6  16      130.91      145.93      3.27 o 
   2   6  16       80.58       63.19      2.61 o 
   3   6  16      130.25      134.57      2.84 o 
   4   6  16       25.60       26.87      1.78 o 
   5   6  16       15.10       16.43      2.14 o 
   6   6  16       10.95       11.63      2.82 o 
   7   6  16       21.56       20.38      3.21 o 
   8   6  16       20.22       23.75      3.82 o 
   9   6  16        4.55        8.41      4.02 o 
   0   7  16      149.47      142.77      7.35 o 
   1   7  16       15.96       17.75      3.13 o 
   2   7  16      216.62      192.06      3.76 o 
   3   7  16        4.09        4.66      1.44 o 
   4   7  16       56.11       53.53      2.36 o 
   5   7  16      116.18       97.06      3.18 o 
   6   7  16       24.87       23.13      2.87 o 
   7   7  16        8.53       10.18      3.15 o 
   8   7  16        1.88        3.95      3.56 o 
   9   7  16        0.75        1.87      3.98 o 
   0   8  16      102.36      113.78      7.15 o 
   1   8  16      367.95      320.82      6.69 o 
   2   8  16        5.25        9.01      1.88 o 
   3   8  16       32.44       29.54      1.79 o 
   4   8  16       80.15       60.46      2.40 o 
   5   8  16       10.54       10.82      2.12 o 
   6   8  16        1.73        2.49      2.42 o 
   7   8  16       38.44       34.56      3.86 o 
   8   8  16       11.09        8.56      4.08 o 
   9   8  16        4.08        0.56      4.44 o 
   0   9  16       67.95       65.20      6.29 o 
   1   9  16       31.76       34.02      2.60 o 
   2   9  16      141.50      127.42      2.94 o 
   3   9  16       90.58       94.82      2.47 o 
   4   9  16      146.15      162.02      3.44 o 
   5   9  16       27.41       25.28      2.49 o 
   6   9  16        1.17        1.84      2.58 o 
   7   9  16        0.13        4.56      3.04 o 
   8   9  16        5.73        5.39      4.31 o 
   9   9  16       25.19       35.13      6.25 o 
   0  10  16      524.12      500.20     13.48 o 
   1  10  16      144.56      155.46      4.08 o 
   2  10  16       81.23       86.78      2.45 o 
   3  10  16       26.07       26.72      1.79 o 
   4  10  16       17.38       14.73      2.12 o 
   5  10  16        6.38        2.12      2.21 o 
   6  10  16       21.68       26.04      3.13 o 
   7  10  16        0.14        5.55      3.54 o 
   8  10  16       22.43       25.97      5.05 o 
   0  11  16       53.01       56.75      4.53 o 
   1  11  16       51.43       43.93      2.18 o 
   2  11  16       45.11       46.91      1.86 o 
   3  11  16       94.58      103.82      2.89 o 
   4  11  16        9.27        7.73      2.00 o 
   5  11  16        4.84        7.96      2.72 o 
   6  11  16       10.06       10.85      3.52 o 
   7  11  16        0.80        1.46      3.68 o 
   8  11  16        4.04        2.16      4.51 o 
   0  12  16      201.35      194.15      7.49 o 
   1  12  16       15.89       16.65      2.00 o 
   2  12  16        5.94       11.44      1.77 o 
   3  12  16       29.87       30.39      2.21 o 
   4  12  16       15.99        8.75      2.35 o 
   5  12  16       11.34        5.16      3.20 o 
   6  12  16        1.16       -2.87      3.58 o 
   7  12  16        1.34        4.45      4.03 o 
   0  13  16        4.46       -2.07      3.01 o 
   1  13  16       14.74       10.12      2.10 o 
   2  13  16       23.49       27.75      2.24 o 
   3  13  16       10.40        8.80      2.19 o 
   4  13  16       25.06       19.13      3.43 o 
   5  13  16       20.03       23.97      3.86 o 
   6  13  16        0.05        2.58      3.61 o 
   7  13  16        3.96        4.09      3.93 o 
   0  14  16        0.04       -1.05      3.36 o 
   1  14  16        7.94        4.20      2.11 o 
   2  14  16        7.38        6.45      2.23 o 
   3  14  16       17.52       12.86      2.94 o 
   4  14  16       13.52       15.32      3.69 o 
   5  14  16       16.48       24.57      4.17 o 
   6  14  16        3.09        2.24      3.72 o 
   0  15  16        8.48        8.22      3.85 o 
   1  15  16        3.60        2.32      2.63 o 
   2  15  16        1.89        7.62      2.73 o 
   3  15  16        0.79        5.22      2.98 o 
   4  15  16       75.04       76.95      5.20 o 
   5  15  16        1.80        7.27      3.94 o 
   0  16  16        5.84        3.35      5.78 o 
   1  16  16        3.32        1.98      2.91 o 
   2  16  16        0.62       -0.10      3.75 o 
   3  16  16       25.87       21.21      4.07 o 
   4  16  16        0.39       -3.37      3.75 o 
   0  17  16        1.66       -4.57      6.28 o 
   1  17  16        1.33        4.64      4.16 o 
   2  17  16        9.08        8.80      4.30 o 
   3  17  16        1.35       -4.62      5.00 o 
   1   0  17        1.04        1.80      1.69 o 
   2   0  17       83.86       70.65      3.02 o 
   3   0  17       66.25       52.23      3.24 o 
   4   0  17      322.36      312.34      6.02 o 
   5   0  17       16.58       18.74      3.47 o 
   6   0  17       74.98       73.11      5.06 o 
   7   0  17       13.36        8.33      4.54 o 
   8   0  17        2.48       -4.50      4.50 o 
   9   0  17        1.18       -0.11      5.25 o 
  10   0  17        3.74        6.75      5.78 o 
   0   1  17       66.72       56.31      2.31 o 
   1   1  17      227.21      202.90      2.73 o 
   2   1  17       38.42       33.76      1.74 o 
   3   1  17      135.30      138.46      2.79 o 
   4   1  17       88.03       72.87      3.08 o 
   5   1  17       68.21       68.53      3.16 o 
   6   1  17        5.71        6.29      2.72 o 
   7   1  17       13.21        7.52      3.13 o 
   8   1  17       17.14       22.24      3.80 o 
   9   1  17       22.75       25.47      4.32 o 
  10   1  17        3.28        6.74      4.22 o 
   0   2  17       97.53       97.86      3.73 o 
   1   2  17       62.30       60.05      2.28 o 
   2   2  17       62.38       49.43      1.84 o 
   3   2  17        4.79        0.55      1.40 o 
   4   2  17       55.69       66.46      2.61 o 
   5   2  17      137.00      144.74      4.52 o 
   6   2  17       12.64        9.25      2.45 o 
   7   2  17       25.38       16.44      3.15 o 
   8   2  17       27.28       29.54      4.01 o 
   9   2  17       19.91       30.35      4.54 o 
  10   2  17        3.30        4.90      4.16 o 
   0   3  17        5.90        7.79      1.96 o 
   1   3  17      477.52      458.29      4.75 o 
   2   3  17        9.58        6.42      1.38 o 
   3   3  17       14.34       13.41      1.64 o 
   4   3  17      189.08      181.74      3.72 o 
   5   3  17       53.70       52.44      2.71 o 
   6   3  17       19.57       25.15      2.82 o 
   7   3  17       18.84       20.74      3.15 o 
   8   3  17        0.59        3.59      3.26 o 
   9   3  17      121.39      141.32      6.82 o 
  10   3  17        1.82       -2.07      4.14 o 
   0   4  17      223.02      204.56      4.13 o 
   1   4  17       70.19       76.01      2.02 o 
   2   4  17       18.27       20.90      1.71 o 
   3   4  17       82.97       86.46      2.30 o 
   4   4  17       40.12       45.10      2.38 o 
   5   4  17        9.33        8.93      2.19 o 
   6   4  17        2.56       -0.27      2.33 o 
   7   4  17        1.04       -0.21      2.64 o 
   8   4  17       12.91       10.96      3.36 o 
   9   4  17       20.02       23.60      4.88 o 
  10   4  17        6.19       17.21     10.71 o 
   0   5  17      158.80      124.18      7.42 o 
   1   5  17      471.97      501.51      6.09 o 
   2   5  17      115.85      110.14      2.68 o 
   3   5  17      216.66      192.60      3.72 o 
   4   5  17      160.26      156.09      4.44 o 
   5   5  17      104.78      118.15      3.55 o 
   6   5  17       15.98       13.36      2.88 o 
   7   5  17       37.56       29.57      3.41 o 
   8   5  17        3.48        8.16      4.22 o 
   9   5  17       20.75       20.29      4.13 o 
   0   6  17        3.42       -0.76      3.27 o 
   1   6  17       34.49       43.78      2.50 o 
   2   6  17      139.67      139.55      3.21 o 
   3   6  17       24.71       16.86      1.63 o 
   4   6  17      165.88      143.03      2.99 o 
   5   6  17       14.49       21.38      2.24 o 
   6   6  17       13.84       13.01      2.80 o 
   7   6  17        7.95        5.10      3.17 o 
   8   6  17       13.00       20.05      4.14 o 
   9   6  17        1.01        1.17      4.99 o 
   0   7  17       13.36       20.58      7.29 o 
   1   7  17        4.60        0.68      2.53 o 
   2   7  17      276.17      273.27      4.26 o 
   3   7  17       52.83       58.30      2.17 o 
   4   7  17      145.64      139.95      3.16 o 
   5   7  17       87.79       94.22      3.21 o 
   6   7  17       16.54       15.09      2.73 o 
   7   7  17        7.16        8.13      3.09 o 
   8   7  17        2.18        2.28      3.87 o 
   9   7  17        3.65        8.85      4.60 o 
   0   8  17        0.41       -3.67      3.67 o 
   1   8  17       57.37       49.01      4.07 o 
   2   8  17       71.86       82.89      3.44 o 
   3   8  17       29.34       28.72      1.87 o 
   4   8  17       28.32       24.95      1.97 o 
   5   8  17       72.60       70.18      3.06 o 
   6   8  17        0.21       -2.13      2.40 o 
   7   8  17        0.07       -0.94      3.21 o 
   8   8  17        3.29       -1.25      3.87 o 
   9   8  17        1.57       -4.37      4.37 o 
   0   9  17      152.41      165.96      9.41 o 
   1   9  17       31.69       31.52      4.13 o 
   2   9  17       10.41        6.61      1.96 o 
   3   9  17       31.73       29.87      1.77 o 
   4   9  17       18.48       21.10      1.97 o 
   5   9  17      141.42      134.61      3.88 o 
   6   9  17        4.24        3.47      2.74 o 
   7   9  17        0.32       -3.15      3.15 o 
   8   9  17        6.76        7.22      4.60 o 
   0  10  17       65.88       78.70      7.81 o 
   1  10  17      122.86      133.82      4.02 o 
   2  10  17       83.03       78.65      3.38 o 
   3  10  17       28.35       31.18      2.25 o 
   4  10  17       10.56       12.93      2.04 o 
   5  10  17       10.46       11.86      2.47 o 
   6  10  17        5.46        5.31      3.11 o 
   7  10  17        0.44       -0.76      3.56 o 
   8  10  17       21.55       27.26      6.55 o 
   0  11  17      377.88      387.45     13.97 o 
   1  11  17       48.31       48.56      2.88 o 
   2  11  17        8.16        6.06      2.15 o 
   3  11  17       82.73       80.90      2.80 o 
   4  11  17        0.00       -1.85      1.85 o 
   5  11  17        2.15        1.86      2.51 o 
   6  11  17        1.72        4.03      3.55 o 
   7  11  17        4.46       -0.88      3.80 o 
   0  12  17       27.10       31.80      4.28 o 
   1  12  17       64.59       57.35      3.92 o 
   2  12  17        7.46       12.10      2.17 o 
   3  12  17        1.33        2.06      1.82 o 
   4  12  17       39.59       43.14      2.99 o 
   5  12  17        9.08        9.02      3.50 o 
   6  12  17        1.04        5.48      3.86 o 
   7  12  17        0.26       -3.89      4.02 o 
   0  13  17       55.85       59.95      4.26 o 
   1  13  17       17.30       14.86      2.35 o 
   2  13  17       20.92       14.22      2.12 o 
   3  13  17       21.45       16.59      2.36 o 
   4  13  17       20.99       27.08      3.04 o 
   5  13  17       17.43       15.23      4.57 o 
   6  13  17        4.86        5.84      3.73 o 
   0  14  17        3.05        4.46      3.45 o 
   1  14  17        6.96        2.28      2.42 o 
   2  14  17        0.29       -0.16      1.94 o 
   3  14  17        6.35        8.42      2.76 o 
   4  14  17        3.06        4.32      3.21 o 
   5  14  17        7.27       13.83      4.07 o 
   6  14  17        3.91        5.22      5.38 o 
   0  15  17       10.03       21.88      8.61 o 
   1  15  17       14.68       14.84      3.96 o 
   2  15  17        8.34       11.40      2.98 o 
   3  15  17        1.46       -0.25      3.15 o 
   4  15  17        0.01        2.79      3.77 o 
   5  15  17       12.42       13.68      4.94 o 
   0  16  17        9.13        2.16     11.04 o 
   1  16  17        6.01        0.57      3.81 o 
   2  16  17        0.61       -1.90      3.71 o 
   3  16  17       12.17        8.68      3.90 o 
   4  16  17        2.48       -1.48     11.09 o 
   0  17  17       13.78       14.55      6.93 o 
   1  17  17       30.67       28.82      5.01 o 
   2  17  17       11.44        6.30      6.34 o 
   0   0  18      146.52      145.86      4.93 o 
   1   0  18      275.02      260.74      5.05 o 
   2   0  18      112.82      117.08      3.88 o 
   3   0  18       92.56       95.03      3.48 o 
   4   0  18        0.91        2.85      2.52 o 
   5   0  18      308.99      324.63      7.74 o 
   6   0  18       34.53       42.88      4.67 o 
   7   0  18        6.15        1.16      6.23 o 
   8   0  18        9.75       -0.10      4.71 o 
   9   0  18        0.54       -3.00      5.79 o 
  10   0  18        2.20        1.58     13.38 o 
   0   1  18      208.52      242.15      4.20 o 
   1   1  18       31.95       36.12      1.69 o 
   2   1  18       53.50       57.28      2.09 o 
   3   1  18      161.47      127.73      2.77 o 
   4   1  18      515.52      521.69      5.86 o 
   5   1  18       46.35       56.40      2.97 o 
   6   1  18        4.22        4.53      2.35 o 
   7   1  18        4.42       -1.81      2.79 o 
   8   1  18        4.55        1.40      3.38 o 
   9   1  18        0.38       -2.48      3.72 o 
   0   2  18      941.17      927.11      9.49 o 
   1   2  18      119.69       96.06      2.46 o 
   2   2  18       36.37       42.91      1.78 o 
   3   2  18      243.81      230.52      3.71 o 
   4   2  18        8.64        9.38      1.92 o 
   5   2  18       43.49       43.24      2.83 o 
   6   2  18        6.47        3.86      2.38 o 
   7   2  18       17.49       24.66      3.69 o 
   8   2  18       12.55        4.29      4.15 o 
   9   2  18        8.43       17.79      4.27 o 
   0   3  18      695.02      688.43      9.36 o 
   1   3  18      297.19      285.60      3.95 o 
   2   3  18        3.47        1.90      1.45 o 
   3   3  18       46.93       43.79      2.08 o 
   4   3  18       24.91       26.57      2.27 o 
   5   3  18       25.84       25.41      2.69 o 
   6   3  18        1.87       -0.78      2.35 o 
   7   3  18        6.85        3.01      2.74 o 
   8   3  18       17.95       21.06      3.82 o 
   9   3  18       26.20       27.31      4.33 o 
   0   4  18        9.98        2.41      1.76 o 
   1   4  18       11.98        8.61      1.43 o 
   2   4  18      121.90      125.11      3.62 o 
   3   4  18       82.82       76.64      2.39 o 
   4   4  18       31.63       29.00      2.25 o 
   5   4  18       28.69       28.45      2.58 o 
   6   4  18       53.25       56.58      3.80 o 
   7   4  18        2.85       -0.99      2.61 o 
   8   4  18       11.94       17.51      3.60 o 
   9   4  18        2.44        9.76      3.96 o 
   0   5  18        0.38        0.17      3.63 o 
   1   5  18      303.74      280.25      4.07 o 
   2   5  18      172.30      165.69      3.41 o 
   3   5  18      236.73      203.66      4.35 o 
   4   5  18       12.65       12.63      1.90 o 
   5   5  18       61.56       64.53      3.07 o 
   6   5  18        3.50        5.81      2.75 o 
   7   5  18        9.66       10.59      3.27 o 
   8   5  18       38.30       47.08      4.75 o 
   9   5  18       11.32        0.19      4.16 o 
   0   6  18       36.78       34.06      4.61 o 
   1   6  18       35.18       44.58      3.93 o 
   2   6  18      225.00      234.91      4.01 o 
   3   6  18       79.37       76.39      2.51 o 
   4   6  18       72.82       87.78      2.64 o 
   5   6  18       82.05       76.83      3.09 o 
   6   6  18        7.19        4.68      2.62 o 
   7   6  18        0.43       -3.02      3.02 o 
   8   6  18        1.53        0.34      3.81 o 
   9   6  18       11.48       12.71      4.59 o 
   0   7  18       34.70       35.75      5.36 o 
   1   7  18        5.77        3.99      2.60 o 
   2   7  18        4.64        5.77      1.82 o 
   3   7  18        7.96        3.24      1.54 o 
   4   7  18       25.89       17.75      1.84 o 
   5   7  18      106.65      104.05      3.45 o 
   6   7  18       17.92       19.26      3.01 o 
   7   7  18       19.30       21.38      3.33 o 
   8   7  18       11.02        9.83      4.20 o 
   9   7  18        1.12       -0.73      4.35 o 
   0   8  18      294.06      357.10     12.33 o 
   1   8  18        3.30        4.66      3.60 o 
   2   8  18       10.17        7.59      1.98 o 
   3   8  18       17.63       18.25      1.66 o 
   4   8  18       47.59       48.58      2.30 o 
   5   8  18       52.63       52.73      2.86 o 
   6   8  18       19.80       31.23      3.26 o 
   7   8  18        4.36        1.09      3.19 o 
   8   8  18        8.03        5.66      4.22 o 
   0   9  18      280.92      272.75     11.61 o 
   1   9  18      222.53      228.38      7.63 o 
   2   9  18       60.34       60.48      3.58 o 
   3   9  18       79.10       82.91      2.67 o 
   4   9  18       48.97       52.56      2.36 o 
   5   9  18        5.43        5.64      2.20 o 
   6   9  18       10.11        9.36      3.22 o 
   7   9  18       16.28       12.02      3.70 o 
   8   9  18       21.84       23.93      5.13 o 
   0  10  18       93.37       95.21     11.87 o 
   1  10  18       49.69       55.01      5.00 o 
   2  10  18       27.92       32.12      2.41 o 
   3  10  18       14.03       15.53      1.70 o 
   4  10  18       37.65       40.50      2.41 o 
   5  10  18        2.89        2.02      2.28 o 
   6  10  18        4.44       -0.59      3.64 o 
   7  10  18        0.55       -1.80      5.06 o 
   8  10  18        4.80       16.30      7.86 o 
   0  11  18       83.87      101.70      9.01 o 
   1  11  18       63.58       58.51      5.05 o 
   2  11  18       69.66       73.37      3.22 o 
   3  11  18       36.23       32.54      2.23 o 
   4  11  18        3.37        0.51      1.95 o 
   5  11  18        1.74        0.19      2.37 o 
   6  11  18       15.87       24.09      4.05 o 
   7  11  18        0.81       -3.27      3.85 o 
   0  12  18       10.08        8.64      3.59 o 
   1  12  18       37.67       47.80      3.98 o 
   2  12  18       11.92       14.03      2.18 o 
   3  12  18       12.42       22.22      2.22 o 
   4  12  18        7.66       10.02      2.42 o 
   5  12  18        1.64        4.01      3.46 o 
   6  12  18       10.27        3.98      3.90 o 
   7  12  18        0.84       -4.12      5.35 o 
   0  13  18       10.00        4.39      4.36 o 
   1  13  18        7.80        9.37      2.54 o 
   2  13  18        8.00        7.09      2.51 o 
   3  13  18       33.36       40.07      2.86 o 
   4  13  18       56.32       73.61      4.60 o 
   5  13  18        9.78        7.03      3.73 o 
   6  13  18        8.12        4.23      4.13 o 
   0  14  18        9.47       16.84      5.88 o 
   1  14  18        4.41        4.88      3.75 o 
   2  14  18        2.40        6.66      3.41 o 
   3  14  18       15.62       23.43      3.25 o 
   4  14  18       22.13       25.87      3.66 o 
   5  14  18       33.24       39.74      4.85 o 
   0  15  18       18.45       29.48      6.76 o 
   1  15  18        2.14       -2.08      3.58 o 
   2  15  18       16.76       24.23      4.24 o 
   3  15  18       10.72       11.30      3.83 o 
   4  15  18        8.69        9.70      4.19 o 
   0  16  18        0.38        4.32      6.60 o 
   1  16  18       13.93       11.14      4.16 o 
   2  16  18        5.27        2.79      4.01 o 
   3  16  18        1.48       12.61      4.70 o 
   1   0  19       18.65       28.43      2.43 o 
   2   0  19        1.98       -2.00      2.00 o 
   3   0  19        0.83        2.43      2.46 o 
   4   0  19       83.67       89.64      5.14 o 
   5   0  19       26.16       30.50      3.71 o 
   6   0  19        0.34        1.68      3.35 o 
   7   0  19        0.01       -0.69      4.01 o 
   8   0  19       13.55       12.46      5.34 o 
   9   0  19        1.67       12.66      6.48 o 
   0   1  19      406.89      406.81      6.34 o 
   1   1  19       10.52       16.83      1.61 o 
   2   1  19      153.05      138.12      2.89 o 
   3   1  19      101.99       92.05      2.92 o 
   4   1  19      129.69      125.75      3.34 o 
   5   1  19       12.81       20.98      2.47 o 
   6   1  19       43.35       42.69      3.17 o 
   7   1  19       11.93        8.33      3.02 o 
   8   1  19        0.86        3.83      3.37 o 
   9   1  19        2.61       -2.54      3.68 o 
   0   2  19      352.85      344.73      5.57 o 
   1   2  19      170.11      170.79      3.07 o 
   2   2  19      112.65       90.68      2.66 o 
   3   2  19      123.17      144.97      3.18 o 
   4   2  19      121.65      113.74      3.36 o 
   5   2  19       53.01       61.12      3.91 o 
   6   2  19       19.25       19.74      2.77 o 
   7   2  19       21.02       21.44      3.15 o 
   8   2  19       10.00        8.25      3.54 o 
   9   2  19        5.69        9.45      4.00 o 
   0   3  19      305.89      298.61      5.91 o 
   1   3  19      148.18      135.88      3.10 o 
   2   3  19      224.46      225.52      3.40 o 
   3   3  19       72.69       67.79      3.19 o 
   4   3  19        0.62        2.71      1.92 o 
   5   3  19       18.95       16.26      2.55 o 
   6   3  19       28.90       30.35      3.26 o 
   7   3  19        7.91        9.15      2.95 o 
   8   3  19       13.01       11.82      3.61 o 
   9   3  19        6.72       15.14      4.10 o 
   0   4  19      227.54      219.95      4.70 o 
   1   4  19      509.88      500.13      6.60 o 
   2   4  19       29.67       25.56      1.78 o 
   3   4  19        2.24        1.77      1.55 o 
   4   4  19       85.22       86.36      3.02 o 
   5   4  19        8.04        7.72      2.20 o 
   6   4  19        1.65        2.97      2.85 o 
   7   4  19        9.95       12.14      3.33 o 
   8   4  19        4.20        9.81      3.89 o 
   9   4  19       27.95       27.94      4.73 o 
   0   5  19      292.60      266.29      6.32 o 
   1   5  19       45.90       42.29      2.27 o 
   2   5  19       12.41       13.39      2.29 o 
   3   5  19       13.76        6.68      1.75 o 
   4   5  19       43.13       39.89      2.63 o 
   5   5  19        6.94        5.31      2.21 o 
   6   5  19       10.56        8.84      3.20 o 
   7   5  19        2.70        2.98      3.27 o 
   8   5  19       14.69       17.62      4.34 o 
   9   5  19       14.54       17.66      4.87 o 
   0   6  19        4.81        6.10      3.72 o 
   1   6  19       34.12       27.33      2.78 o 
   2   6  19       43.31       51.43      2.97 o 
   3   6  19        4.49        6.74      1.74 o 
   4   6  19       23.72       18.85      2.04 o 
   5   6  19        2.22        0.92      2.11 o 
   6   6  19       12.36       16.98      2.95 o 
   7   6  19        2.50        2.64      3.06 o 
   8   6  19        4.20       -3.07      4.96 o 
   9   6  19        7.35       -5.85      7.15 o 
   0   7  19      119.53      121.56      8.05 o 
   1   7  19      176.94      166.12      7.43 o 
   2   7  19       94.87       83.64      4.15 o 
   3   7  19       24.39       32.30      2.29 o 
   4   7  19       41.26       32.56      2.07 o 
   5   7  19       35.70       35.32      2.61 o 
   6   7  19        8.14        5.32      2.88 o 
   7   7  19       10.84       10.83      3.28 o 
   8   7  19        0.14        1.84      4.03 o 
   0   8  19       45.90       50.88      6.60 o 
   1   8  19       19.77       17.27      3.03 o 
   2   8  19       42.48       34.67      3.01 o 
   3   8  19       25.63       32.85      2.47 o 
   4   8  19       17.20       23.81      1.96 o 
   5   8  19       60.96       64.71      2.92 o 
   6   8  19       47.49       49.38      3.85 o 
   7   8  19        0.61       -2.11      3.60 o 
   8   8  19        5.02       14.94      4.51 o 
   0   9  19        0.01        3.31      5.06 o 
   1   9  19       90.81       85.20      5.77 o 
   2   9  19        9.76        6.72      2.30 o 
   3   9  19       25.73       21.85      2.46 o 
   4   9  19       59.03       58.39      2.80 o 
   5   9  19       39.33       45.96      2.74 o 
   6   9  19       23.71       18.29      3.50 o 
   7   9  19        0.61        0.88      3.76 o 
   8   9  19        7.28       14.56      5.24 o 
   0  10  19        5.36        9.14      5.53 o 
   1  10  19       33.46       33.71      4.68 o 
   2  10  19        0.10        0.12      1.75 o 
   3  10  19       53.36       53.64      3.04 o 
   4  10  19       11.41        9.40      1.89 o 
   5  10  19       11.45       11.79      2.62 o 
   6  10  19        0.75        2.34      3.29 o 
   7  10  19        3.86        6.08      4.00 o 
   0  11  19        1.35       -5.36      5.36 o 
   1  11  19        4.23        7.01      4.26 o 
   2  11  19       66.94       55.95      3.28 o 
   3  11  19       15.61       19.68      3.19 o 
   4  11  19        7.34       10.67      2.16 o 
   5  11  19       21.25       20.77      2.83 o 
   6  11  19        3.48        5.13      3.64 o 
   7  11  19        5.02       10.50      4.20 o 
   0  12  19       21.13       18.94      7.33 o 
   1  12  19       50.87       53.85      4.76 o 
   2  12  19       10.77        7.73      2.39 o 
   3  12  19       14.06       16.52      2.98 o 
   4  12  19        3.35        2.66      2.66 o 
   5  12  19       14.66       12.96      3.33 o 
   6  12  19        0.99        2.07      3.88 o 
   0  13  19        0.00       -5.84      5.84 o 
   1  13  19       12.50        0.67      3.19 o 
   2  13  19        1.01       -0.94      3.53 o 
   3  13  19       31.77       40.09      4.35 o 
   4  13  19       16.09       17.97      3.50 o 
   5  13  19        4.87        1.71      3.57 o 
   0  14  19        5.18        0.21      5.66 o 
   1  14  19        0.18        2.62      3.90 o 
   2  14  19       12.89        2.03      4.03 o 
   3  14  19       10.27       13.33      4.09 o 
   4  14  19        6.28        9.02      4.06 o 
   5  14  19        8.45       11.19      7.77 o 
   0  15  19       16.11       12.30     12.97 o 
   1  15  19        2.19        3.28      4.34 o 
   2  15  19        5.52       11.81      4.66 o 
   3  15  19       12.89       17.20      4.55 o 
   0  16  19        0.76       -1.58      6.37 o 
   1  16  19       39.47       53.50      6.21 o 
   2  16  19        4.65        1.82      5.18 o 
   0   0  20      267.13      269.21      7.46 o 
   1   0  20      282.10      264.22      5.73 o 
   2   0  20       14.43       14.06      2.59 o 
   3   0  20       19.10       11.76      2.47 o 
   4   0  20        2.19        2.81      2.59 o 
   5   0  20       35.37       35.95      3.93 o 
   6   0  20       45.74       33.04      4.50 o 
   7   0  20       28.20       27.95      4.93 o 
   8   0  20       12.82        8.39      5.59 o 
   9   0  20       12.59        4.93      5.61 o 
   0   1  20      211.57      167.43      4.64 o 
   1   1  20       48.68       55.88      2.41 o 
   2   1  20        1.74        0.48      1.52 o 
   3   1  20      240.89      237.54      4.11 o 
   4   1  20       62.70       73.02      3.21 o 
   5   1  20       31.39       40.10      2.85 o 
   6   1  20       15.55       16.87      2.72 o 
   7   1  20        7.84        5.50      2.93 o 
   8   1  20       10.88       12.51      3.65 o 
   9   1  20       13.21       14.26      4.17 o 
   0   2  20      208.55      200.98      4.57 o 
   1   2  20      174.23      188.92      3.34 o 
   2   2  20       11.41       14.01      1.77 o 
   3   2  20       16.16       17.16      1.94 o 
   4   2  20       33.77       24.76      2.35 o 
   5   2  20       25.09       29.57      3.61 o 
   6   2  20        2.51        2.68      2.54 o 
   7   2  20        3.02        0.84      2.73 o 
   8   2  20       17.58       15.42      3.77 o 
   9   2  20        8.84        9.39      4.03 o 
   0   3  20        0.00       -2.02      2.02 o 
   1   3  20      141.37      132.38      2.99 o 
   2   3  20       42.10       45.67      2.15 o 
   3   3  20       24.06       30.30      2.73 o 
   4   3  20       83.81       82.71      3.31 o 
   5   3  20       25.99       26.25      2.95 o 
   6   3  20        6.51        7.83      2.72 o 
   7   3  20        1.23        7.41      3.25 o 
   8   3  20       10.84       20.74      4.21 o 
   9   3  20        1.77        1.75      4.01 o 
   0   4  20      256.49      244.84      6.65 o 
   1   4  20      263.23      248.46      5.30 o 
   2   4  20       41.64       36.55      2.00 o 
   3   4  20       80.58       89.08      2.93 o 
   4   4  20        2.62        2.19      1.93 o 
   5   4  20        1.94        2.41      2.20 o 
   6   4  20       36.83       37.26      3.47 o 
   7   4  20        1.01       -1.60      3.05 o 
   8   4  20        7.69        8.08      4.17 o 
   9   4  20        4.62        2.35      5.43 o 
   0   5  20       21.67       30.35      2.85 o 
   1   5  20       27.66       38.65      2.30 o 
   2   5  20       29.63       33.33      2.46 o 
   3   5  20       34.44       28.42      1.95 o 
   4   5  20       62.62       71.76      4.13 o 
   5   5  20       30.02       25.69      2.66 o 
   6   5  20       12.29       14.29      2.90 o 
   7   5  20        3.97       -3.21      3.21 o 
   8   5  20        6.26       13.66      4.37 o 
   0   6  20        8.88       10.24      2.90 o 
   1   6  20        2.19       -2.20      2.20 o 
   2   6  20       39.41       35.52      2.72 o 
   3   6  20       68.50       65.18      2.55 o 
   4   6  20       30.70       32.59      2.42 o 
   5   6  20       23.15       22.81      2.63 o 
   6   6  20       14.86       13.48      3.11 o 
   7   6  20        3.89        3.85      3.05 o 
   8   6  20        6.75        6.49      3.94 o 
   0   7  20       47.34       50.24      6.51 o 
   1   7  20       59.45       55.85      3.50 o 
   2   7  20       13.00       15.11      2.68 o 
   3   7  20      142.61      134.86      4.01 o 
   4   7  20       20.44       26.33      2.14 o 
   5   7  20       32.26       34.13      2.59 o 
   6   7  20       26.33       30.52      3.71 o 
   7   7  20        1.12       -3.37      3.37 o 
   8   7  20        4.70        7.07      4.50 o 
   0   8  20        0.50       -4.31      4.31 o 
   1   8  20       25.31       20.70      3.10 o 
   2   8  20       27.02       34.17      2.98 o 
   3   8  20      201.19      207.58      5.25 o 
   4   8  20       28.76       26.37      2.16 o 
   5   8  20       10.80       15.34      2.50 o 
   6   8  20       16.83       16.33      3.67 o 
   7   8  20        3.38        5.70      3.78 o 
   8   8  20        4.91        0.83      4.75 o 
   0   9  20        4.12        3.19      5.28 o 
   1   9  20       19.51       13.87      3.10 o 
   2   9  20        3.74        0.95      2.16 o 
   3   9  20       11.74       10.22      3.55 o 
   4   9  20       25.91       29.95      2.04 o 
   5   9  20       26.83       25.49      2.65 o 
   6   9  20        5.26       -0.97      3.06 o 
   7   9  20        3.61        7.28      4.05 o 
   0  10  20        1.86        9.06      5.65 o 
   1  10  20        1.02       -2.30      3.65 o 
   2  10  20        8.29        6.25      2.22 o 
   3  10  20       17.30       17.99      2.50 o 
   4  10  20        2.04        0.45      1.83 o 
   5  10  20        1.20        1.93      2.42 o 
   6  10  20       19.12       19.90      4.42 o 
   7  10  20        0.33        1.57      3.98 o 
   0  11  20       15.91       14.41      6.23 o 
   1  11  20       23.75       33.78      5.02 o 
   2  11  20       20.50       15.82      3.21 o 
   3  11  20        2.76        4.08      2.10 o 
   4  11  20        0.13        2.60      2.26 o 
   5  11  20        2.83        3.23      2.75 o 
   6  11  20        1.93        1.47      3.60 o 
   0  12  20        1.34       -1.15      5.52 o 
   1  12  20       22.91       22.67      3.97 o 
   2  12  20       18.57       14.27      3.20 o 
   3  12  20        4.82        9.84      3.18 o 
   4  12  20       10.76        6.21      2.98 o 
   5  12  20        6.68        8.54      3.18 o 
   6  12  20        6.44        8.27      4.72 o 
   0  13  20        8.31        2.10      4.36 o 
   1  13  20        0.75       -2.87      2.87 o 
   2  13  20        8.16       15.60      4.95 o 
   3  13  20        5.08        8.25      3.81 o 
   4  13  20        5.92        3.27      4.15 o 
   5  13  20        4.15        5.25      4.05 o 
   0  14  20       45.65       46.48      7.17 o 
   1  14  20        4.17        7.59      3.93 o 
   2  14  20       20.29       18.48      4.32 o 
   3  14  20       26.20       24.01      4.60 o 
   4  14  20        2.57        2.21      3.92 o 
   0  15  20        6.07       -1.75      5.95 o 
   1  15  20       13.53       -2.08      4.33 o 
   2  15  20        1.65       -4.15      4.15 o 
   3  15  20       12.59       11.57      6.77 o 
   1   0  21        1.13       -0.90      2.48 o 
   2   0  21       86.08       93.90      3.85 o 
   3   0  21       93.68       94.79      6.00 o 
   4   0  21       79.58       97.13      5.09 o 
   5   0  21        9.46       11.58      3.38 o 
   6   0  21       10.37        6.34      3.75 o 
   7   0  21        1.57        0.08      4.17 o 
   8   0  21        3.94        8.25      4.90 o 
   9   0  21        0.71        0.56     11.77 o 
   0   1  21       75.16       84.74      4.00 o 
   1   1  21      157.06      175.13      3.64 o 
   2   1  21        7.09        3.14      1.68 o 
   3   1  21       56.78       71.67      2.72 o 
   4   1  21       12.66       10.20      2.60 o 
   5   1  21       14.46       12.30      2.72 o 
   6   1  21        1.47        2.48      2.68 o 
   7   1  21        0.93        0.10      2.79 o 
   8   1  21        3.99        2.19      3.40 o 
   0   2  21       67.81       67.56      4.33 o 
   1   2  21      123.86      127.47      3.14 o 
   2   2  21        0.12       -0.35      1.63 o 
   3   2  21       50.03       57.22      2.72 o 
   4   2  21       22.22       33.76      2.58 o 
   5   2  21        0.70        2.24      2.46 o 
   6   2  21       14.55       10.93      2.89 o 
   7   2  21       12.42        9.51      3.12 o 
   8   2  21       12.35        7.97      3.82 o 
   0   3  21       32.15       38.79      3.04 o 
   1   3  21       47.80       39.53      1.91 o 
   2   3  21       71.50       73.66      2.73 o 
   3   3  21       25.64       19.41      2.11 o 
   4   3  21       63.06       61.55      2.95 o 
   5   3  21        6.13        4.43      2.49 o 
   6   3  21       11.94       13.35      2.95 o 
   7   3  21        2.31        5.92      3.19 o 
   8   3  21       17.68       17.94      4.48 o 
   0   4  21       71.46       74.11      4.31 o 
   1   4  21        1.42       -1.45      1.45 o 
   2   4  21       25.85       22.41      1.98 o 
   3   4  21       16.55       19.24      2.06 o 
   4   4  21        6.82        8.18      2.18 o 
   5   4  21        2.06        5.72      2.53 o 
   6   4  21        8.03        5.88      2.80 o 
   7   4  21       17.64       24.09      3.97 o 
   8   4  21        8.44       12.63      4.33 o 
   0   5  21        1.67        2.89      2.46 o 
   1   5  21       30.68       28.48      2.27 o 
   2   5  21       34.49       27.54      2.45 o 
   3   5  21        9.73        9.98      1.92 o 
   4   5  21       34.70       28.00      2.61 o 
   5   5  21       34.27       33.25      2.87 o 
   6   5  21        2.12        2.29      2.70 o 
   7   5  21       14.22       10.93      3.44 o 
   8   5  21        0.76        0.67      4.08 o 
   0   6  21      143.03      153.98      8.83 o 
   1   6  21       45.63       49.63      3.44 o 
   2   6  21       13.51       15.35      2.46 o 
   3   6  21      111.85      118.45      3.76 o 
   4   6  21       60.75       69.94      3.16 o 
   5   6  21       16.35       15.79      2.57 o 
   6   6  21       11.89       11.97      3.24 o 
   7   6  21        1.41        3.19      3.54 o 
   8   6  21        7.06        6.98      4.23 o 
   0   7  21        0.58       -2.45      4.46 o 
   1   7  21       12.62       14.15      2.79 o 
   2   7  21       13.35       15.05      2.57 o 
   3   7  21       69.40       63.19      3.70 o 
   4   7  21       70.01       68.44      2.78 o 
   5   7  21       15.54       12.90      2.70 o 
   6   7  21        4.22        6.32      3.41 o 
   7   7  21        2.23        0.76      3.58 o 
   0   8  21        8.21       18.66      5.70 o 
   1   8  21       14.80       23.88      3.09 o 
   2   8  21       44.41       55.05      4.18 o 
   3   8  21       15.60       14.81      2.58 o 
   4   8  21       28.45       26.36      2.24 o 
   5   8  21       10.93        6.15      2.30 o 
   6   8  21       29.73       31.60      4.12 o 
   7   8  21        0.01       -3.44      3.44 o 
   0   9  21       47.23       49.43      7.38 o 
   1   9  21       17.93       10.27      4.03 o 
   2   9  21        1.78        0.08      2.95 o 
   3   9  21       26.10       27.89      2.81 o 
   4   9  21       23.46       20.01      2.49 o 
   5   9  21       35.35       49.63      3.18 o 
   6   9  21        0.69        2.91      3.22 o 
   7   9  21       14.19       15.56      4.34 o 
   0  10  21        1.44        0.61      5.49 o 
   1  10  21       99.64      100.49      6.89 o 
   2  10  21       10.53        7.84      2.75 o 
   3  10  21       15.52       15.36      2.73 o 
   4  10  21       36.03       40.28      3.31 o 
   5  10  21        7.62        6.71      2.75 o 
   6  10  21        0.52        1.73      3.34 o 
   0  11  21       12.39       -0.39      5.62 o 
   1  11  21        5.15        5.10      4.17 o 
   2  11  21        2.31       -1.38      4.06 o 
   3  11  21        7.59       12.76      2.86 o 
   4  11  21        2.04        6.48      3.32 o 
   5  11  21        3.64        2.58      2.90 o 
   6  11  21        2.19       -2.01      3.58 o 
   0  12  21        4.14       -4.42      5.94 o 
   1  12  21       18.60       14.43      5.75 o 
   2  12  21       12.28       13.76      3.81 o 
   3  12  21        9.13       11.56      3.16 o 
   4  12  21       22.09       15.87      3.91 o 
   5  12  21        4.49        7.23      3.87 o 
   0  13  21       38.62       29.70      9.30 o 
   1  13  21        4.07        0.30      3.90 o 
   2  13  21        1.04       -2.04      3.18 o 
   3  13  21        9.99        6.11      4.96 o 
   4  13  21        3.06        0.55      3.82 o 
   0  14  21        0.00       -2.97      4.99 o 
   1  14  21       11.92        6.55      4.00 o 
   2  14  21        8.20        3.05      4.00 o 
   3  14  21       30.03       37.25      4.87 o 
   0  15  21        0.92        8.39      6.59 o 
   1  15  21       12.94       10.22      4.77 o 
   0   0  22       11.70       22.09      5.71 o 
   1   0  22        2.04        0.42      2.55 o 
   2   0  22        0.35        0.64      2.33 o 
   3   0  22      338.72      326.44      7.17 o 
   4   0  22       21.96       22.09      4.17 o 
   5   0  22      145.16      142.61      7.09 o 
   6   0  22        3.52        0.66      3.63 o 
   7   0  22        2.66       -2.86      4.19 o 
   8   0  22        0.04       -4.49      4.49 o 
   0   1  22        9.25        6.11      3.55 o 
   1   1  22       93.33       94.69      2.85 o 
   2   1  22       10.42        4.41      1.78 o 
   3   1  22       69.58       79.06      3.07 o 
   4   1  22       25.33       19.19      2.73 o 
   5   1  22        0.80        1.04      2.52 o 
   6   1  22        9.86        8.87      3.07 o 
   7   1  22        6.10        8.32      3.34 o 
   8   1  22        1.16        0.94      3.66 o 
   0   2  22       21.85       25.91      3.08 o 
   1   2  22       10.93       11.62      1.96 o 
   2   2  22        3.22        4.71      1.69 o 
   3   2  22       90.66      102.45      3.42 o 
   4   2  22        3.44        0.01      2.00 o 
   5   2  22        6.47        7.17      2.63 o 
   6   2  22        0.14       -1.25      2.72 o 
   7   2  22        2.26        5.03      3.35 o 
   8   2  22        0.32        4.40      3.72 o 
   0   3  22       39.53       48.21      2.85 o 
   1   3  22       76.19       83.65      2.66 o 
   2   3  22       59.42       56.38      2.52 o 
   3   3  22       13.58       10.97      2.10 o 
   4   3  22        0.59        0.80      2.05 o 
   5   3  22        0.86       -2.52      2.52 o 
   6   3  22       11.41       14.04      3.01 o 
   7   3  22        6.79       10.15      3.61 o 
   8   3  22        2.46       -0.19      4.11 o 
   0   4  22       16.92       27.61      2.63 o 
   1   4  22       14.71       14.96      1.72 o 
   2   4  22       68.99       56.76      2.45 o 
   3   4  22        6.56        7.32      1.94 o 
   4   4  22       15.66       15.37      2.37 o 
   5   4  22       18.99       19.76      3.06 o 
   6   4  22        3.40        5.31      2.91 o 
   7   4  22       12.25       16.21      3.86 o 
   8   4  22       14.88        9.45      4.20 o 
   0   5  22        6.71        7.09      2.57 o 
   1   5  22       29.70       27.88      2.37 o 
   2   5  22       21.69       14.54      2.43 o 
   3   5  22       27.72       29.38      2.14 o 
   4   5  22       14.10       14.37      2.38 o 
   5   5  22       31.20       38.00      3.14 o 
   6   5  22       10.97        6.21      3.11 o 
   7   5  22        6.10        0.85      3.46 o 
   8   5  22        4.37        1.67      4.63 o 
   0   6  22       38.14       30.02      3.91 o 
   1   6  22       76.91       64.64      4.06 o 
   2   6  22      101.39       93.68      3.75 o 
   3   6  22       18.58       22.08      2.59 o 
   4   6  22       44.17       43.30      2.81 o 
   5   6  22       11.09        8.26      2.57 o 
   6   6  22       36.35       43.41      4.21 o 
   7   6  22        6.85       13.14      3.92 o 
   0   7  22        3.03        5.26      4.97 o 
   1   7  22        0.07        0.09      2.40 o 
   2   7  22       25.04       33.98      3.77 o 
   3   7  22       59.81       67.79      3.79 o 
   4   7  22       45.71       48.08      2.75 o 
   5   7  22        1.46       -0.08      2.59 o 
   6   7  22       21.28       22.07      3.91 o 
   7   7  22        0.19        3.98      3.75 o 
   0   8  22        7.53        1.81      5.12 o 
   1   8  22        1.31       -0.01      3.17 o 
   2   8  22        4.71        9.86      3.14 o 
   3   8  22       74.18       70.78      4.58 o 
   4   8  22       25.39       44.13      3.53 o 
   5   8  22       26.57       29.21      3.26 o 
   6   8  22       12.00       12.17      3.78 o 
   7   8  22        3.55        4.92      3.75 o 
   0   9  22       13.10       11.16      5.81 o 
   1   9  22        0.53       -2.42      2.52 o 
   2   9  22       40.59       37.75      4.05 o 
   3   9  22        6.19       -0.74      2.57 o 
   4   9  22        1.60        2.10      2.95 o 
   5   9  22       24.90       25.63      3.88 o 
   6   9  22       26.20       30.99      4.25 o 
   0  10  22        6.84       13.93      6.16 o 
   1  10  22       42.45       39.21      4.78 o 
   2  10  22       27.76       27.23      3.66 o 
   3  10  22       24.79       30.39      4.26 o 
   4  10  22       11.68        9.88      3.36 o 
   5  10  22        9.54        8.83      3.40 o 
   6  10  22       22.45       17.59      4.48 o 
   0  11  22       23.03       34.44      7.35 o 
   1  11  22       33.46       25.46      5.02 o 
   2  11  22        3.45        0.04      3.15 o 
   3  11  22        7.58       11.43      3.92 o 
   4  11  22        1.69        4.32      3.24 o 
   5  11  22        4.86        0.62      3.34 o 
   0  12  22       13.56       18.33      7.23 o 
   1  12  22        7.26       17.20      4.73 o 
   2  12  22        4.02        2.72      3.57 o 
   3  12  22       20.96       23.88      3.99 o 
   4  12  22        2.15        0.02      3.40 o 
   0  13  22        1.17       -7.35      7.35 o 
   1  13  22        4.36       -0.27      3.92 o 
   2  13  22       25.53       25.83      3.94 o 
   3  13  22       50.17       51.15      8.17 o 
   0  14  22        2.40       -3.25      5.22 o 
   1  14  22        1.63       -0.99      5.12 o 
   2  14  22        0.48       -4.02      4.02 o 
   1   0  23       40.37       41.50      3.61 o 
   2   0  23        2.07        1.73      2.59 o 
   3   0  23        0.78       -1.40      2.75 o 
   4   0  23        2.64        2.18      3.64 o 
   5   0  23        0.05       -2.89      3.77 o 
   6   0  23        1.53       -0.98      3.97 o 
   7   0  23       20.63       12.16      5.55 o 
   8   0  23        0.02        8.23      5.78 o 
   0   1  23        8.60        9.39      3.35 o 
   1   1  23        8.13       13.56      2.06 o 
   2   1  23       64.52       78.21      2.96 o 
   3   1  23       10.18       10.18      2.28 o 
   4   1  23       11.71       15.10      2.80 o 
   5   1  23        3.73        3.65      2.80 o 
   6   1  23        3.10        4.11      3.02 o 
   7   1  23        1.08        7.98      3.70 o 
   8   1  23        1.95        1.50      3.72 o 
   0   2  23      127.54      128.91      5.56 o 
   1   2  23      196.30      181.59      4.35 o 
   2   2  23       82.97       79.53      2.88 o 
   3   2  23       59.58       57.63      2.92 o 
   4   2  23        6.80        5.03      2.39 o 
   5   2  23        0.71        2.17      2.72 o 
   6   2  23        0.43       -2.80      2.80 o 
   7   2  23       34.86       42.10      4.39 o 
   8   2  23        7.96       14.70      4.81 o 
   0   3  23       13.49       12.82      3.12 o 
   1   3  23       14.88       14.00      1.88 o 
   2   3  23       78.47       81.75      2.86 o 
   3   3  23       15.89       11.64      2.23 o 
   4   3  23       25.07       21.29      2.56 o 
   5   3  23        1.81        0.59      2.64 o 
   6   3  23        0.51        2.12      3.13 o 
   7   3  23       33.77       40.69      4.36 o 
   0   4  23       73.30       78.62      4.61 o 
   1   4  23       13.55       15.30      1.83 o 
   2   4  23       14.49       12.97      1.84 o 
   3   4  23        3.71        2.44      1.99 o 
   4   4  23        4.25       10.22      2.36 o 
   5   4  23        9.96       13.67      3.21 o 
   6   4  23        2.78        4.74      3.22 o 
   7   4  23        1.12        1.53      3.43 o 
   0   5  23      106.20       83.68      4.10 o 
   1   5  23       55.13       53.59      3.05 o 
   2   5  23       79.42       94.24      3.83 o 
   3   5  23        3.10        3.50      1.81 o 
   4   5  23       21.75       20.80      2.53 o 
   5   5  23        3.50        3.23      2.76 o 
   6   5  23        6.56        4.28      3.36 o 
   7   5  23        2.21        4.94      3.65 o 
   0   6  23       27.79       24.12      3.05 o 
   1   6  23       20.95       16.40      2.98 o 
   2   6  23       37.50       39.13      2.92 o 
   3   6  23       38.34       41.87      3.05 o 
   4   6  23       31.63       27.99      2.78 o 
   5   6  23       10.50        9.90      2.77 o 
   6   6  23       16.18       24.04      3.95 o 
   7   6  23        1.08        0.63      3.66 o 
   0   7  23       17.31        4.89      5.31 o 
   1   7  23        0.62        4.28      2.64 o 
   2   7  23       39.56       39.71      4.07 o 
   3   7  23        3.46        8.10      3.02 o 
   4   7  23        2.50        4.37      2.81 o 
   5   7  23       14.47       13.30      3.11 o 
   6   7  23       17.35       19.63      3.87 o 
   7   7  23        3.02       10.93      5.12 o 
   0   8  23        6.59        1.41      6.21 o 
   1   8  23       26.15       34.49      3.43 o 
   2   8  23       16.12       15.82      3.49 o 
   3   8  23       17.35       11.44      3.12 o 
   4   8  23        7.23        4.70      3.02 o 
   5   8  23        3.73       10.52      3.35 o 
   6   8  23        4.14        6.09      3.60 o 
   0   9  23        6.13        3.89      5.50 o 
   1   9  23        5.32        5.23      3.84 o 
   2   9  23        3.21        0.91      3.94 o 
   3   9  23        7.58        7.24      3.63 o 
   4   9  23        0.76        2.06      2.91 o 
   5   9  23       15.19       16.81      3.58 o 
   6   9  23        3.75        0.55      3.55 o 
   0  10  23       16.48       23.14      6.58 o 
   1  10  23        1.64       -3.84      3.88 o 
   2  10  23        1.87       -1.68      3.94 o 
   3  10  23        5.62        9.60      3.81 o 
   4  10  23       28.64       26.51      4.47 o 
   5  10  23        4.61        0.10      3.43 o 
   0  11  23        7.79       19.53      6.94 o 
   1  11  23        1.15       -1.20      3.95 o 
   2  11  23       13.21       15.65      4.20 o 
   3  11  23       20.22       20.66      4.38 o 
   4  11  23       15.80       11.11      3.39 o 
   0  12  23        5.08        3.09      6.54 o 
   1  12  23        0.44       -2.90      4.00 o 
   2  12  23        1.31        3.50      3.63 o 
   3  12  23        1.64       -0.67      3.40 o 
   4  12  23        1.79       -0.42      5.03 o 
   0  13  23       11.96       17.40      8.78 o 
   1  13  23        6.87        6.55      4.11 o 
   2  13  23       22.62       25.46      4.98 o 
   0   0  24       12.91       12.78      5.29 o 
   1   0  24        0.02       -1.00      2.67 o 
   2   0  24        7.41        2.68      2.98 o 
   3   0  24        2.31       -0.66      3.47 o 
   4   0  24       26.83       29.76      4.55 o 
   5   0  24        9.75        9.69      4.27 o 
   6   0  24       25.93       18.67      6.04 o 
   7   0  24        4.31       -3.13      5.06 o 
   0   1  24        0.00       -0.59      3.26 o 
   1   1  24        8.52        9.78      2.13 o 
   2   1  24        2.58        4.97      2.01 o 
   3   1  24       14.35       14.73      2.47 o 
   4   1  24       27.35       23.20      3.12 o 
   5   1  24       10.65        8.32      3.33 o 
   6   1  24        1.92        5.53      3.69 o 
   7   1  24        3.90        8.98      4.23 o 
   0   2  24       15.19       23.58      3.70 o 
   1   2  24        9.66        7.30      1.93 o 
   2   2  24       23.73       25.60      2.39 o 
   3   2  24       13.13       11.91      2.55 o 
   4   2  24        8.69       12.99      2.98 o 
   5   2  24       23.52       26.24      3.38 o 
   6   2  24        4.36        6.42      3.53 o 
   7   2  24        0.74        5.54      3.89 o 
   0   3  24       26.90       17.59      3.20 o 
   1   3  24       22.04       21.84      2.11 o 
   2   3  24       54.08       43.35      2.49 o 
   3   3  24       14.74       13.04      2.28 o 
   4   3  24        1.19        4.85      2.41 o 
   5   3  24        9.03       15.45      3.23 o 
   6   3  24       10.06        5.41      3.36 o 
   7   3  24        4.40        7.36      3.89 o 
   0   4  24       14.58       19.05      2.21 o 
   1   4  24        7.88        8.51      1.78 o 
   2   4  24        7.94        6.85      1.78 o 
   3   4  24       13.03       13.52      2.28 o 
   4   4  24       12.17       14.08      2.62 o 
   5   4  24        0.25        1.35      3.21 o 
   6   4  24        9.77       13.92      3.65 o 
   7   4  24        7.62        8.33      3.71 o 
   0   5  24      123.68      135.72      9.82 o 
   1   5  24        2.54        1.10      2.18 o 
   2   5  24       54.16       61.42      3.54 o 
   3   5  24       45.01       48.92      3.19 o 
   4   5  24        8.80        9.41      2.62 o 
   5   5  24       21.10       21.96      3.25 o 
   6   5  24        0.30        6.54      3.55 o 
   7   5  24        6.16       11.67      4.36 o 
   0   6  24        3.73        3.75      3.74 o 
   1   6  24       30.79       40.25      3.70 o 
   2   6  24       11.41       13.17      2.81 o 
   3   6  24        5.73       11.22      3.44 o 
   4   6  24       15.46       18.64      3.40 o 
   5   6  24       14.06       16.87      3.50 o 
   6   6  24       15.11       14.66      3.84 o 
   0   7  24        8.85       -2.32      4.94 o 
   1   7  24        5.33        4.84      2.40 o 
   2   7  24       51.97       49.94      4.28 o 
   3   7  24       15.35        8.25      4.42 o 
   4   7  24        1.10       -1.75      3.63 o 
   5   7  24        4.27        4.84      3.29 o 
   6   7  24        9.90        8.01      3.66 o 
   0   8  24        0.20        9.60      5.68 o 
   1   8  24       24.80       23.76      4.25 o 
   2   8  24       23.88       28.29      4.79 o 
   3   8  24       44.21       55.64      5.51 o 
   4   8  24        0.30        4.28      3.51 o 
   5   8  24        2.00       -3.40      3.40 o 
   6   8  24        9.47        5.75      4.81 o 
   0   9  24       19.68       26.18      6.96 o 
   1   9  24        2.41        3.04      3.72 o 
   2   9  24       25.00       28.47      5.02 o 
   3   9  24       30.60       43.13      4.61 o 
   4   9  24        8.42       10.78      3.25 o 
   5   9  24        6.65        5.97      4.39 o 
   0  10  24        1.23        3.24      6.03 o 
   1  10  24        4.09        5.32      4.32 o 
   2  10  24        4.26        5.48      4.48 o 
   3  10  24       16.57       19.32      4.26 o 
   4  10  24        3.91        5.63      3.55 o 
   0  11  24        0.52        6.20      6.43 o 
   1  11  24       11.18       11.21      4.37 o 
   2  11  24        3.00        1.55      3.61 o 
   3  11  24       13.14       16.40      4.44 o 
   4  11  24        8.53        3.85      4.32 o 
   0  12  24        7.94        2.86      6.54 o 
   1  12  24        2.27       -0.90      4.32 o 
   2  12  24        0.88        1.27      4.02 o 
   0  13  24       11.63        4.95     11.94 o 
   1   0  25       14.34       15.43      3.36 o 
   2   0  25       22.06       25.49      3.69 o 
   3   0  25       17.68       18.54      4.11 o 
   4   0  25        6.69        6.69      3.97 o 
   5   0  25        1.75        6.44      5.38 o 
   6   0  25        0.30       -5.36      5.36 o 
   7   0  25       17.82       27.29      7.34 o 
   0   1  25        7.78        8.39      3.76 o 
   1   1  25       60.75       60.86      3.11 o 
   2   1  25       16.75       22.98      2.55 o 
   3   1  25       14.97       17.67      2.75 o 
   4   1  25       15.37       11.58      3.07 o 
   5   1  25        1.41        1.90      3.38 o 
   6   1  25       10.98       19.27      4.80 o 
   7   1  25       11.18       14.57      4.73 o 
   0   2  25        2.89        2.27      3.14 o 
   1   2  25        1.45        0.30      1.99 o 
   2   2  25        6.25        7.95      2.15 o 
   3   2  25        2.63        4.06      2.44 o 
   4   2  25       17.23       15.30      3.22 o 
   5   2  25        7.58       13.22      3.79 o 
   6   2  25        0.06       -0.90      3.65 o 
   7   2  25       10.43       19.69      5.74 o 
   0   3  25       33.23       44.39      4.53 o 
   1   3  25       15.65       18.28      2.10 o 
   2   3  25        6.76       12.82      2.08 o 
   3   3  25       16.36       20.18      2.65 o 
   4   3  25        7.37        2.49      2.73 o 
   5   3  25       10.04        6.90      3.51 o 
   6   3  25       25.70       32.52      3.99 o 
   0   4  25        6.50        8.42      2.27 o 
   1   4  25       50.24       58.08      3.20 o 
   2   4  25       24.02       25.34      2.33 o 
   3   4  25        9.60        6.52      2.50 o 
   4   4  25        6.56        8.09      2.91 o 
   5   4  25        0.41        4.29      3.41 o 
   6   4  25       28.82       28.46      4.13 o 
   0   5  25        7.05        5.94      2.78 o 
   1   5  25        1.11        0.91      2.26 o 
   2   5  25       26.35       29.50      3.18 o 
   3   5  25       17.28       16.18      3.10 o 
   4   5  25       13.31       19.76      3.51 o 
   5   5  25        8.83       16.24      3.54 o 
   6   5  25       15.39       13.85      3.81 o 
   0   6  25        5.64       10.41      3.46 o 
   1   6  25        5.21        8.26      3.66 o 
   2   6  25       28.68       27.62      4.76 o 
   3   6  25       19.84       28.38      5.42 o 
   4   6  25        5.60        5.54      3.55 o 
   5   6  25        4.11        5.80      3.28 o 
   6   6  25        9.31        8.93      3.76 o 
   0   7  25        6.42       10.92      4.89 o 
   1   7  25        3.35        1.07      2.85 o 
   2   7  25       12.60       15.75      4.37 o 
   3   7  25        7.81        5.93      3.47 o 
   4   7  25        0.28       -3.30      3.71 o 
   5   7  25        2.90        6.43      3.63 o 
   0   8  25        0.78        2.20      4.83 o 
   1   8  25        6.62        9.24      3.92 o 
   2   8  25       29.99       28.69      4.86 o 
   3   8  25        7.42        5.41      4.16 o 
   4   8  25        0.11       -3.36      3.36 o 
   5   8  25        8.86       10.88      4.18 o 
   0   9  25        6.77        1.98      6.65 o 
   1   9  25        7.88        2.85      3.93 o 
   2   9  25       17.87       15.65      4.85 o 
   3   9  25        1.59        2.39      3.74 o 
   4   9  25        5.44        7.45      3.60 o 
   0  10  25        0.07       -5.89      5.89 o 
   1  10  25        1.94       -2.54      4.27 o 
   2  10  25        5.35        6.65      4.68 o 
   3  10  25        0.95        3.20      3.92 o 
   4  10  25        1.52       -0.95      5.85 o 
   0  11  25       27.21       24.11     11.65 o 
   1  11  25        0.97       -4.14      4.14 o 
   2  11  25        2.52        3.39      4.41 o 
   0  12  25        0.07       -2.95      7.64 o 
   0   0  26        8.89        2.69      7.86 o 
   1   0  26       33.20       39.83      4.19 o 
   2   0  26        7.59       13.51      3.65 o 
   3   0  26       11.93       16.51      4.60 o 
   4   0  26        1.63        2.13      4.69 o 
   5   0  26       10.92       21.83      8.07 o 
   6   0  26        5.13       12.21     12.54 o 
   0   1  26        2.43        3.04      3.40 o 
   1   1  26        8.60        7.84      2.41 o 
   2   1  26       46.25       44.30      3.07 o 
   3   1  26        1.38       -2.37      2.67 o 
   4   1  26       13.61        8.49      3.84 o 
   5   1  26        0.84        0.28      3.93 o 
   6   1  26       20.33       16.57      4.86 o 
   0   2  26       51.46       61.47      4.84 o 
   1   2  26        3.87        6.49      2.16 o 
   2   2  26       16.08       10.04      2.60 o 
   3   2  26       54.78       55.91      3.59 o 
   4   2  26       20.96       29.00      4.37 o 
   5   2  26        3.27        3.05      3.80 o 
   6   2  26       31.54       34.25      5.13 o 
   0   3  26        0.00        2.87      3.83 o 
   1   3  26        6.65        5.91      2.86 o 
   2   3  26        3.50        1.04      2.77 o 
   3   3  26       88.44      111.55      4.27 o 
   4   3  26        1.48        1.62      3.53 o 
   5   3  26       16.99       17.16      4.46 o 
   6   3  26        1.27        2.11      3.82 o 
   0   4  26        3.11       -3.28      3.48 o 
   1   4  26        1.59        1.84      2.27 o 
   2   4  26        8.14        7.36      2.55 o 
   3   4  26        6.95        4.39      3.07 o 
   4   4  26        5.83        4.88      3.54 o 
   5   4  26        1.03        0.72      3.74 o 
   6   4  26       12.61       14.98      4.36 o 
   0   5  26       18.22        1.25      5.52 o 
   1   5  26        7.46        7.59      2.68 o 
   2   5  26       27.64       39.88      3.78 o 
   3   5  26       24.84       16.60      5.21 o 
   4   5  26       33.81       39.03      4.42 o 
   5   5  26        7.54        3.82      4.23 o 
   0   6  26       51.92       62.91      7.56 o 
   1   6  26       11.43       14.66      3.42 o 
   2   6  26       44.71       46.46      3.64 o 
   3   6  26       10.27        8.36      3.80 o 
   4   6  26        8.04       10.58      4.19 o 
   5   6  26        2.95        6.06      3.63 o 
   0   7  26        3.78       12.70      4.95 o 
   1   7  26        9.08        6.67      4.00 o 
   2   7  26       37.33       46.40      4.38 o 
   3   7  26        7.93        0.78      4.22 o 
   4   7  26       24.31       20.73      4.65 o 
   5   7  26       15.08       20.22      4.62 o 
   0   8  26       10.65       18.80      7.42 o 
   1   8  26        8.37        7.46      4.21 o 
   2   8  26        7.48       11.02      4.50 o 
   3   8  26        2.57        1.27      4.24 o 
   4   8  26        7.94       13.24      3.89 o 
   0   9  26        3.00       -1.68      5.19 o 
   1   9  26        5.07        0.39      4.27 o 
   2   9  26       14.64        4.98      4.62 o 
   3   9  26        6.75        0.43      3.85 o 
   0  10  26        4.23       -2.55      5.33 o 
   1  10  26        1.23        2.69      4.37 o 
   2  10  26       13.85        3.53      4.78 o 
   0  11  26        4.64        3.86      7.64 o 
   1   0  27       47.75       50.77      7.48 o 
   2   0  27       14.98       24.42      5.44 o 
   3   0  27        9.68       12.09      5.25 o 
   4   0  27        3.46        9.88      5.36 o 
   5   0  27        0.97       -5.33      5.33 o 
   0   1  27        0.94       -3.81      3.81 o 
   1   1  27        6.11        7.11      2.74 o 
   2   1  27        1.39        0.33      2.90 o 
   3   1  27        2.95        1.18      3.58 o 
   4   1  27       10.41       10.15      3.72 o 
   5   1  27        1.57        2.64      3.89 o 
   0   2  27        8.03        3.92      4.14 o 
   1   2  27       28.78       34.56      3.06 o 
   2   2  27        7.03        9.91      2.79 o 
   3   2  27       68.22       73.91      4.77 o 
   4   2  27        2.66       10.26      3.94 o 
   5   2  27       25.64       29.16      5.30 o 
   0   3  27        0.03       -3.50      3.94 o 
   1   3  27       16.78        9.80      3.06 o 
   2   3  27       17.24       16.65      3.94 o 
   3   3  27       10.04        6.74      3.34 o 
   4   3  27        4.39        7.03      3.98 o 
   5   3  27        1.59       -1.36      4.08 o 
   0   4  27       30.15       32.70      4.63 o 
   1   4  27       11.64       12.24      3.78 o 
   2   4  27        0.47       -1.89      2.74 o 
   3   4  27       73.27       78.72      4.85 o 
   4   4  27        0.83        7.70      4.03 o 
   5   4  27       20.05       22.96      4.73 o 
   0   5  27        0.02       -2.32      3.71 o 
   1   5  27        6.71        0.40      2.63 o 
   2   5  27       58.78       67.06      4.17 o 
   3   5  27       10.07       14.64      3.58 o 
   4   5  27        4.57        4.05      3.73 o 
   5   5  27        0.01       -4.33      4.37 o 
   0   6  27       11.33       16.40      6.05 o 
   1   6  27       16.89       16.71      3.44 o 
   2   6  27        0.49        4.42      3.48 o 
   3   6  27       11.51        8.30      3.76 o 
   4   6  27        0.32        4.37      4.10 o 
   0   7  27        0.01        3.74      5.14 o 
   1   7  27        4.83        8.44      4.20 o 
   2   7  27        2.34        4.51      3.44 o 
   3   7  27        1.06       -1.48      4.36 o 
   4   7  27       11.94       14.67      4.69 o 
   0   8  27        5.72        0.94      5.17 o 
   1   8  27       12.98       11.01      4.61 o 
   2   8  27        6.45        3.75      4.35 o 
   3   8  27        1.05        3.34      4.55 o 
   0   9  27        1.45       -0.53      5.31 o 
   1   9  27        1.63        2.61      4.56 o 
   2   9  27       11.88        7.06      5.25 o 
   0   0  28        6.60       19.01      6.94 o 
   1   0  28       16.01       21.08     10.67 o 
   2   0  28       25.77       35.12      9.03 o 
   3   0  28       37.76       51.96      6.81 o 
   4   0  28        3.67       -0.34      6.22 o 
   5   0  28       15.69       21.45      7.14 o 
   0   1  28       36.87       31.74      6.87 o 
   1   1  28        2.78        5.08      3.45 o 
   2   1  28       20.13       19.66      4.72 o 
   3   1  28        3.25        3.37      3.74 o 
   4   1  28        1.54        0.55      3.69 o 
   5   1  28        1.55        7.98      7.36 o 
   0   2  28        0.31       -2.87      4.35 o 
   1   2  28       13.92       21.21      3.81 o 
   2   2  28       11.79        6.32      3.52 o 
   3   2  28        3.05        2.24      3.71 o 
   4   2  28        5.60        3.47      3.92 o 
   0   3  28        5.17       13.21      5.03 o 
   1   3  28        2.65       -2.94      2.94 o 
   2   3  28        1.41        1.42      3.38 o 
   3   3  28        4.02        6.82      3.68 o 
   4   3  28        8.87       10.75      4.03 o 
   0   4  28        3.42       -1.32      4.66 o 
   1   4  28        8.14        5.19      3.35 o 
   2   4  28        2.56        3.98      3.67 o 
   3   4  28       32.66       38.98      4.12 o 
   4   4  28       11.92       10.85      5.43 o 
   0   5  28        6.26        0.73      3.99 o 
   1   5  28        0.89       -0.09      2.72 o 
   2   5  28        0.32       -1.23      3.11 o 
   3   5  28        1.78        2.23      3.62 o 
   4   5  28        4.31        4.95      5.04 o 
   0   6  28        2.72       -0.02      5.80 o 
   1   6  28        1.32       -0.04      3.10 o 
   2   6  28        3.65        3.78      3.54 o 
   3   6  28        7.32        9.01      3.59 o 
   0   7  28        0.66        2.24      5.93 o 
   1   7  28        7.89        8.05      4.62 o 
   2   7  28        0.39       -2.34      3.38 o 
   0   8  28        1.03       -5.59      5.59 o 
   1   8  28       18.58       17.97      5.14 o 
   1   0  29       21.80       19.37      5.93 o 
   2   0  29        0.03       -4.89      4.89 o 
   3   0  29        9.63        6.01      6.03 o 
   4   0  29        0.00       -6.31      6.31 o 
   0   1  29        2.85        7.73      4.65 o 
   1   1  29        3.21       -1.53      3.58 o 
   2   1  29        3.63        4.50      3.71 o 
   3   1  29       10.09        8.41      4.03 o 
   0   2  29        1.04        0.03      4.68 o 
   1   2  29       35.16       36.40      4.10 o 
   2   2  29        2.56        0.82      3.60 o 
   3   2  29       13.96       14.42      4.33 o 
   0   3  29        1.80        8.47      5.04 o 
   1   3  29        0.35       -2.29      3.11 o 
   2   3  29        2.38        1.08      3.54 o 
   3   3  29        6.66        5.14      3.76 o 
   0   4  29        0.24       -2.34      4.45 o 
   1   4  29        3.57        2.83      3.47 o 
   2   4  29        7.81       12.24      3.82 o 
   3   4  29        3.71        2.47      3.56 o 
   0   5  29        2.74        2.47      5.40 o 
   1   5  29        3.02        3.34      4.64 o 
   2   5  29        2.92       -1.08      3.15 o 
   0   6  29        0.38       -0.08      5.66 o 
   1   6  29        1.60        3.11      4.44 o 
   0   0  30       28.53       29.70      9.13 o 
   1   0  30       24.97       16.86      6.13 o 
   2   0  30        3.80        4.24      6.87 o 
   0   1  30       37.37       44.32      5.93 o 
   1   1  30        2.11       -3.15      3.45 o 
   2   1  30        5.05       -1.42      5.18 o 
   0   2  30       16.56       13.77      5.00 o 
   1   2  30        2.69        3.92      3.54 o 
   2   2  30        4.30        4.19      5.06 o 
   0   3  30        6.45        1.79      5.08 o 
   1   3  30        2.27       -1.68      4.06 o 
   0   4  30        0.03        6.46      5.59 o 
                                                 
